# Supplementary material for: The Hog1 MAPK substrate governs Candida glabrata-epithelial cell adhesion via the histone H2A variant
Source: PLoS Genet. 2024 May 14;20(5):e1011281. doi: 10.1371/journal.pgen.1011281 (PMC11125552; doi:10.1371/journal.pgen.1011281)
Supplement: S2 Table — (XLSX) [file pgen.1011281.s011.xlsx]

## Sheet: Sheet1
		S2 Table: Enriched gene ontology (GO) terms for biological process (BP), cellular component (CC) and molecular function (MF) categories, as determined by the FungiFun tool, in CgHog1-interacting proteins identified under regular, high and low-iron conditions.
		FungiFun-based GO analysis of CgHog1-interacting proteins in regular-iron medium.
		GO ID	GO name	GO namespace	Gene ID(s)	Adjusted p-value	# genes / input
		GO:0046034	ATP metabolic process	BP	CAGL0C00649g | CAGL0I03960g	0.00101418	2 / 21
		GO:0009298	GDP-mannose biosynthetic process	BP	CAGL0D01034g | CAGL0H04983g	0.00202366	2 / 21
		GO:0015991	ATP hydrolysis coupled proton transport	BP	CAGL0C00649g | CAGL0I03960g	0.0221498	2 / 21
		GO:0007035	vacuolar acidification	BP	CAGL0C00649g | CAGL0I03960g	0.0221498	2 / 21
		GO:0015860	purine nucleoside transmembrane transport	BP	CAGL0F04213g	0.0221498	1 / 21
		GO:0034220	ion transmembrane transport	BP	CAGL0F04213g	0.0221498	1 / 21
		GO:0015886	heme transport	BP	CAGL0F04213g	0.0221498	1 / 21
		GO:0019564	aerobic glycerol catabolic process	BP	CAGL0F04213g	0.0221498	1 / 21
		GO:0030908	protein splicing	BP	CAGL0I03960g	0.0221498	1 / 21
		GO:0034484	raffinose catabolic process	BP	CAGL0F04213g	0.0221498	1 / 21
		GO:0051084	'de novo' posttranslational protein folding	BP	CAGL0D02948g	0.0221498	1 / 21
		GO:0070627	ferrous iron import	BP	CAGL0F06413g	0.0221498	1 / 21
		GO:1901679	nucleotide transmembrane transport	BP	CAGL0F04213g	0.0221498	1 / 21
		GO:0006007	glucose catabolic process	BP	CAGL0F04213g	0.0221498	1 / 21
		GO:1901003	negative regulation of fermentation	BP	CAGL0F04213g	0.0221498	1 / 21
		GO:0046688	response to copper ion	BP	CAGL0F06413g	0.0221498	1 / 21
		GO:0009061	anaerobic respiration	BP	CAGL0F04213g	0.0221498	1 / 21
		GO:0006820	anion transport	BP	CAGL0J09900g	0.0221498	1 / 21
		GO:0044070	regulation of anion transport	BP	CAGL0J09900g	0.0221498	1 / 21
		GO:0006406	mRNA export from nucleus	BP	CAGL0L06908g | CAGL0L10021g	0.0269625	2 / 21
		GO:0006555	methionine metabolic process	BP	CAGL0B01122g	0.0269625	1 / 21
		GO:0015866	ADP transport	BP	CAGL0F04213g	0.0269625	1 / 21
		GO:1901684	arsenate ion transmembrane transport	BP	CAGL0F06413g	0.0269625	1 / 21
		GO:0071456	cellular response to hypoxia	BP	CAGL0F04213g	0.0269625	1 / 21
		GO:1902906	proteasome storage granule assembly	BP	CAGL0C00649g	0.0269625	1 / 21
		GO:0006827	high-affinity iron ion transmembrane transport	BP	CAGL0F06413g	0.0337787	1 / 21
		GO:0006556	S-adenosylmethionine biosynthetic process	BP	CAGL0B01122g	0.0337787	1 / 21
		GO:0044267	cellular protein metabolic process	BP	CAGL0I03960g	0.0337787	1 / 21
		GO:0033215	iron assimilation by reduction and transport	BP	CAGL0F06413g	0.0337787	1 / 21
		GO:0015867	ATP transport	BP	CAGL0F04213g	0.0379799	1 / 21
		GO:0043488	regulation of mRNA stability	BP	CAGL0H10604g	0.0379799	1 / 21
		GO:0006839	mitochondrial transport	BP	CAGL0F04213g	0.0379799	1 / 21
		GO:0003400	regulation of COPII vesicle coating	BP	CAGL0E05896g	0.0379799	1 / 21
		GO:0006458	'de novo' protein folding	BP	CAGL0K05973g	0.0429455	1 / 21
		GO:0006102	isocitrate metabolic process	BP	CAGL0I07227g	0.0429455	1 / 21
		GO:0045041	protein import into mitochondrial intermembrane space	BP	CAGL0K05973g	0.0429455	1 / 21
		GO:0051131	chaperone-mediated protein complex assembly	BP	CAGL0K05973g	0.0429455	1 / 21
		GO:0006986	response to unfolded protein	BP	CAGL0D02948g	0.0429455	1 / 21
		GO:0000184	nuclear-transcribed mRNA catabolic process, nonsense-mediated decay	BP	CAGL0H10604g	0.0491371	1 / 21
		GO:0051604	protein maturation	BP	CAGL0K05973g	0.0491371	1 / 21
		GO:0033178	proton-transporting two-sector ATPase complex, catalytic domain	CC	CAGL0I03960g	0.0221498	1 / 21
		GO:0005962	mitochondrial isocitrate dehydrogenase complex (NAD+)	CC	CAGL0I07227g	0.0269625	1 / 21
		GO:0016281	eukaryotic translation initiation factor 4F complex	CC	CAGL0I04356g	0.0269625	1 / 21
		GO:0033573	high-affinity iron permease complex	CC	CAGL0F06413g	0.0269625	1 / 21
		GO:0000346	transcription export complex	CC	CAGL0L06908g	0.0337787	1 / 21
		GO:0034099	luminal surveillance complex	CC	CAGL0D02948g	0.0337787	1 / 21
		GO:0070971	endoplasmic reticulum exit site	CC	CAGL0E05896g	0.0379799	1 / 21
		GO:0000221	vacuolar proton-transporting V-type ATPase, V1 domain	CC	CAGL0C00649g	0.0379799	1 / 21
		GO:0004475	mannose-1-phosphate guanylyltransferase activity	MF	CAGL0D01034g | CAGL0H04983g	0.00101418	2 / 21
		GO:0005524	ATP binding	MF	CAGL0B01122g | CAGL0C00649g | CAGL0I03960g | CAGL0I04356g | CAGL0K05973g | CAGL0L06908g | CAGL0L10021g	0.0221498	7 / 21
		GO:0016887	ATPase activity	MF	CAGL0B04345g | CAGL0D02948g | CAGL0K05973g	0.0221498	3 / 21
		GO:0004004	ATP-dependent RNA helicase activity	MF	CAGL0I04356g | CAGL0L06908g	0.0221498	2 / 21
		GO:0004807	triose-phosphate isomerase activity	MF	CAGL0H08327g	0.0221498	1 / 21
		GO:0016820	hydrolase activity, acting on acid anhydrides, catalyzing transmembrane movement of substances	MF	CAGL0I03960g	0.0269625	1 / 21
		GO:0008308	voltage-gated anion channel activity	MF	CAGL0J09900g	0.0269625	1 / 21
		GO:0005471	ATP:ADP antiporter activity	MF	CAGL0F04213g	0.0269625	1 / 21
		GO:0004449	isocitrate dehydrogenase (NAD+) activity	MF	CAGL0I07227g	0.0269625	1 / 21
		GO:0004801	sedoheptulose-7-phosphate:D-glyceraldehyde-3-phosphate glyceronetransferase activity	MF	CAGL0K04235g	0.0269625	1 / 21
		GO:0000822	inositol hexakisphosphate binding	MF	CAGL0L10021g	0.0269625	1 / 21
		GO:0004478	methionine adenosyltransferase activity	MF	CAGL0B01122g	0.0269625	1 / 21
		GO:0004322	ferroxidase activity	MF	CAGL0F06413g	0.0337787	1 / 21
		GO:0003724	RNA helicase activity	MF	CAGL0L10021g	0.0337787	1 / 21
		GO:0008186	RNA-dependent ATPase activity	MF	CAGL0L10021g	0.0379799	1 / 21
		GO:0008266	poly(U) RNA binding	MF	CAGL0H10604g	0.0379799	1 / 21
		GO:0005381	iron ion transmembrane transporter activity	MF	CAGL0F06413g	0.0379799	1 / 21
		GO:0003729	mRNA binding	MF	CAGL0H10604g | CAGL0I03960g | CAGL0K03135g	0.0429455	3 / 21
		GO:0004519	endonuclease activity	MF	CAGL0I03960g	0.0491371	1 / 21
		FungiFun-based GO analysis of CgHog1-interacting proteins in high-iron medium.
		GO ID	GO name	GO namespace	Gene ID(s)	Adjusted p-value	# genes / input
		GO:0006412	translation	BP	CAGL0F09031g | CAGL0G01826g | CAGL0G06490g | CAGL0J03234g | CAGL0K00671g | CAGL0K02123g	9.10739e-05	6 / 21
		GO:0006820	anion transport	BP	CAGL0J09900g	0.0192273	1 / 21
		GO:0030908	protein splicing	BP	CAGL0I03960g	0.0192273	1 / 21
		GO:0019564	aerobic glycerol catabolic process	BP	CAGL0F04213g	0.0192273	1 / 21
		GO:1901003	negative regulation of fermentation	BP	CAGL0F04213g	0.0192273	1 / 21
		GO:0015860	purine nucleoside transmembrane transport	BP	CAGL0F04213g	0.0192273	1 / 21
		GO:0006007	glucose catabolic process	BP	CAGL0F04213g	0.0192273	1 / 21
		GO:0015886	heme transport	BP	CAGL0F04213g	0.0192273	1 / 21
		GO:0034484	raffinose catabolic process	BP	CAGL0F04213g	0.0192273	1 / 21
		GO:0009081	branched-chain amino acid metabolic process	BP	CAGL0F09207g	0.0192273	1 / 21
		GO:0044070	regulation of anion transport	BP	CAGL0J09900g	0.0192273	1 / 21
		GO:0051084	'de novo' posttranslational protein folding	BP	CAGL0D02948g	0.0192273	1 / 21
		GO:0034220	ion transmembrane transport	BP	CAGL0F04213g	0.0192273	1 / 21
		GO:1901679	nucleotide transmembrane transport	BP	CAGL0F04213g	0.0192273	1 / 21
		GO:0009061	anaerobic respiration	BP	CAGL0F04213g	0.0192273	1 / 21
		GO:0046034	ATP metabolic process	BP	CAGL0I03960g	0.0252238	1 / 21
		GO:0015866	ADP transport	BP	CAGL0F04213g	0.0252238	1 / 21
		GO:0006097	glyoxylate cycle	BP	CAGL0H03795g	0.0252238	1 / 21
		GO:0006555	methionine metabolic process	BP	CAGL0B01122g	0.0252238	1 / 21
		GO:0071456	cellular response to hypoxia	BP	CAGL0F04213g	0.0252238	1 / 21
		GO:0002181	cytoplasmic translation	BP	CAGL0D00616g | CAGL0J06374g	0.0291015	2 / 21
		GO:0005980	glycogen catabolic process	BP	CAGL0F04895g	0.0314721	1 / 21
		GO:0009298	GDP-mannose biosynthetic process	BP	CAGL0D01034g	0.0314721	1 / 21
		GO:0006556	S-adenosylmethionine biosynthetic process	BP	CAGL0B01122g	0.0314721	1 / 21
		GO:0044267	cellular protein metabolic process	BP	CAGL0I03960g	0.0314721	1 / 21
		GO:0006839	mitochondrial transport	BP	CAGL0F04213g	0.0382437	1 / 21
		GO:0043488	regulation of mRNA stability	BP	CAGL0H10604g	0.0382437	1 / 21
		GO:0015867	ATP transport	BP	CAGL0F04213g	0.0382437	1 / 21
		GO:0045041	protein import into mitochondrial intermembrane space	BP	CAGL0K05973g	0.040648	1 / 21
		GO:0051131	chaperone-mediated protein complex assembly	BP	CAGL0K05973g	0.040648	1 / 21
		GO:0009098	leucine biosynthetic process	BP	CAGL0H03795g	0.040648	1 / 21
		GO:0006986	response to unfolded protein	BP	CAGL0D02948g	0.040648	1 / 21
		GO:0006458	'de novo' protein folding	BP	CAGL0K05973g	0.040648	1 / 21
		GO:0051604	protein maturation	BP	CAGL0K05973g	0.0461259	1 / 21
		GO:0000184	nuclear-transcribed mRNA catabolic process, nonsense-mediated decay	BP	CAGL0H10604g	0.0461259	1 / 21
		GO:0005840	ribosome	CC	CAGL0G06490g | CAGL0J03234g | CAGL0K00671g | CAGL0K02123g	0.00772037	4 / 21
		GO:0022625	cytosolic large ribosomal subunit	CC	CAGL0D00616g | CAGL0G01826g | CAGL0J06374g	0.0192273	3 / 21
		GO:0005576	extracellular region	CC	CAGL0F04213g | CAGL0F09031g | CAGL0J09900g	0.0192273	3 / 21
		GO:0033178	proton-transporting two-sector ATPase complex, catalytic domain	CC	CAGL0I03960g	0.0192273	1 / 21
		GO:0016281	eukaryotic translation initiation factor 4F complex	CC	CAGL0I04356g	0.0252238	1 / 21
		GO:0000346	transcription export complex	CC	CAGL0L06908g	0.0314721	1 / 21
		GO:0034099	luminal surveillance complex	CC	CAGL0D02948g	0.0314721	1 / 21
		GO:0030686	90S preribosome	CC	CAGL0F09031g | CAGL0G06490g	0.040648	2 / 21
		GO:0003735	structural constituent of ribosome	MF	CAGL0D00616g | CAGL0F09031g | CAGL0G01826g | CAGL0G06490g | CAGL0J03234g | CAGL0J06374g | CAGL0K00671g | CAGL0K02123g	7.71825e-06	8 / 21
		GO:0004004	ATP-dependent RNA helicase activity	MF	CAGL0I04356g | CAGL0L06908g	0.0192273	2 / 21
		GO:0008184	glycogen phosphorylase activity	MF	CAGL0F04895g	0.0192273	1 / 21
		GO:0003862	3-isopropylmalate dehydrogenase activity	MF	CAGL0H03795g	0.0192273	1 / 21
		GO:0016820	hydrolase activity, acting on acid anhydrides, catalyzing transmembrane movement of substances	MF	CAGL0I03960g	0.0252238	1 / 21
		GO:0005471	ATP:ADP antiporter activity	MF	CAGL0F04213g	0.0252238	1 / 21
		GO:0004084	branched-chain-amino-acid transaminase activity	MF	CAGL0F09207g	0.0252238	1 / 21
		GO:0008308	voltage-gated anion channel activity	MF	CAGL0J09900g	0.0252238	1 / 21
		GO:0004475	mannose-1-phosphate guanylyltransferase activity	MF	CAGL0D01034g	0.0252238	1 / 21
		GO:0004478	methionine adenosyltransferase activity	MF	CAGL0B01122g	0.0252238	1 / 21
		GO:0008266	poly(U) RNA binding	MF	CAGL0H10604g	0.0382437	1 / 21
		GO:0016887	ATPase activity	MF	CAGL0D02948g | CAGL0K05973g	0.040648	2 / 21
		GO:0005524	ATP binding	MF	CAGL0B01122g | CAGL0I03960g | CAGL0I04356g | CAGL0K05973g | CAGL0L06908g	0.040648	5 / 21
		GO:0004519	endonuclease activity	MF	CAGL0I03960g	0.0461259	1 / 21
		GO:0051082	unfolded protein binding	MF	CAGL0D02948g | CAGL0K05973g	0.0473706	2 / 21
		FungiFun-based GO analysis of CgHog1-interacting proteins in low-iron medium.
		GO ID	GO name	GO namespace	Gene ID(s)	Adjusted p-value	# genes / input
		GO:0046034	ATP metabolic process	BP	CAGL0C00649g | CAGL0I03960g	0.000909546	2 / 16
		GO:0015991	ATP hydrolysis coupled proton transport	BP	CAGL0C00649g | CAGL0I03960g	0.0157655	2 / 16
		GO:0007035	vacuolar acidification	BP	CAGL0C00649g | CAGL0I03960g	0.0157655	2 / 16
		GO:0006007	glucose catabolic process	BP	CAGL0F04213g	0.0157655	1 / 16
		GO:0015886	heme transport	BP	CAGL0F04213g	0.0157655	1 / 16
		GO:0015860	purine nucleoside transmembrane transport	BP	CAGL0F04213g	0.0157655	1 / 16
		GO:0009061	anaerobic respiration	BP	CAGL0F04213g	0.0157655	1 / 16
		GO:0019564	aerobic glycerol catabolic process	BP	CAGL0F04213g	0.0157655	1 / 16
		GO:0070627	ferrous iron import	BP	CAGL0F06413g	0.0157655	1 / 16
		GO:1901003	negative regulation of fermentation	BP	CAGL0F04213g	0.0157655	1 / 16
		GO:1901679	nucleotide transmembrane transport	BP	CAGL0F04213g	0.0157655	1 / 16
		GO:0046688	response to copper ion	BP	CAGL0F06413g	0.0157655	1 / 16
		GO:0045984	negative regulation of pyrimidine nucleobase metabolic process	BP	CAGL0L05676g	0.0157655	1 / 16
		GO:0034220	ion transmembrane transport	BP	CAGL0F04213g	0.0157655	1 / 16
		GO:0034484	raffinose catabolic process	BP	CAGL0F04213g	0.0157655	1 / 16
		GO:0030908	protein splicing	BP	CAGL0I03960g	0.0157655	1 / 16
		GO:0006541	glutamine metabolic process	BP	CAGL0L05676g	0.0157655	1 / 16
		GO:0071456	cellular response to hypoxia	BP	CAGL0F04213g	0.0169549	1 / 16
		GO:1901684	arsenate ion transmembrane transport	BP	CAGL0F06413g	0.0169549	1 / 16
		GO:1902906	proteasome storage granule assembly	BP	CAGL0C00649g	0.0169549	1 / 16
		GO:0000461	endonucleolytic cleavage to generate mature 3'-end of SSU-rRNA from (SSU-rRNA, 5.8S rRNA, LSU-rRNA)	BP	CAGL0K08382g	0.0169549	1 / 16
		GO:0006555	methionine metabolic process	BP	CAGL0B01122g	0.0169549	1 / 16
		GO:0006543	glutamine catabolic process	BP	CAGL0L05676g	0.0169549	1 / 16
		GO:0006433	prolyl-tRNA aminoacylation	BP	CAGL0A02090g	0.0169549	1 / 16
		GO:0015866	ADP transport	BP	CAGL0F04213g	0.0169549	1 / 16
		GO:0070409	carbamoyl phosphate biosynthetic process	BP	CAGL0L05676g	0.0169549	1 / 16
		GO:0044267	cellular protein metabolic process	BP	CAGL0I03960g	0.0210744	1 / 16
		GO:0009298	GDP-mannose biosynthetic process	BP	CAGL0D01034g	0.0210744	1 / 16
		GO:0033215	iron assimilation by reduction and transport	BP	CAGL0F06413g	0.0210744	1 / 16
		GO:0006827	high-affinity iron ion transmembrane transport	BP	CAGL0F06413g	0.0210744	1 / 16
		GO:0006556	S-adenosylmethionine biosynthetic process	BP	CAGL0B01122g	0.0210744	1 / 16
		GO:0006839	mitochondrial transport	BP	CAGL0F04213g	0.0239791	1 / 16
		GO:0043488	regulation of mRNA stability	BP	CAGL0H10604g	0.0239791	1 / 16
		GO:0015867	ATP transport	BP	CAGL0F04213g	0.0239791	1 / 16
		GO:0000184	nuclear-transcribed mRNA catabolic process, nonsense-mediated decay	BP	CAGL0H10604g	0.0334382	1 / 16
		GO:0006207	'de novo' pyrimidine nucleobase biosynthetic process	BP	CAGL0L05676g	0.0334382	1 / 16
		GO:0006450	regulation of translational fidelity	BP	CAGL0D00616g	0.0383084	1 / 16
		GO:0034063	stress granule assembly	BP	CAGL0H10604g	0.0446534	1 / 16
		GO:0006283	transcription-coupled nucleotide-excision repair	BP	CAGL0L06908g	0.0446534	1 / 16
		GO:0006874	cellular calcium ion homeostasis	BP	CAGL0C00649g	0.0446534	1 / 16
		GO:0033178	proton-transporting two-sector ATPase complex, catalytic domain	CC	CAGL0I03960g	0.0157655	1 / 16
		GO:0016281	eukaryotic translation initiation factor 4F complex	CC	CAGL0I04356g	0.0169549	1 / 16
		GO:0033573	high-affinity iron permease complex	CC	CAGL0F06413g	0.0169549	1 / 16
		GO:0000346	transcription export complex	CC	CAGL0L06908g	0.0210744	1 / 16
		GO:0000221	vacuolar proton-transporting V-type ATPase, V1 domain	CC	CAGL0C00649g	0.0239791	1 / 16
		GO:0005840	ribosome	CC	CAGL0A02090g | CAGL0G06490g	0.0402847	2 / 16
		GO:0000786	nucleosome	CC	CAGL0C04411g	0.0423107	1 / 16
		GO:0000781	chromosome, telomeric region	CC	CAGL0L06908g	0.0446534	1 / 16
		GO:0005524	ATP binding	MF	CAGL0A02090g | CAGL0B01122g | CAGL0C00649g | CAGL0I03960g | CAGL0I04356g | CAGL0L05676g | CAGL0L06908g	0.00507399	7 / 16
		GO:0004004	ATP-dependent RNA helicase activity	MF	CAGL0I04356g | CAGL0L06908g	0.0157655	2 / 16
		GO:0004070	aspartate carbamoyltransferase activity	MF	CAGL0L05676g	0.0157655	1 / 16
		GO:0016820	hydrolase activity, acting on acid anhydrides, catalyzing transmembrane movement of substances	MF	CAGL0I03960g	0.0169549	1 / 16
		GO:0003922	GMP synthase (glutamine-hydrolyzing) activity	MF	CAGL0L05676g	0.0169549	1 / 16
		GO:0004827	proline-tRNA ligase activity	MF	CAGL0A02090g	0.0169549	1 / 16
		GO:0004478	methionine adenosyltransferase activity	MF	CAGL0B01122g	0.0169549	1 / 16
		GO:0004475	mannose-1-phosphate guanylyltransferase activity	MF	CAGL0D01034g	0.0169549	1 / 16
		GO:0005471	ATP:ADP antiporter activity	MF	CAGL0F04213g	0.0169549	1 / 16
		GO:0004151	dihydroorotase activity	MF	CAGL0L05676g	0.0169549	1 / 16
		GO:0004322	ferroxidase activity	MF	CAGL0F06413g	0.0210744	1 / 16
		GO:0004088	carbamoyl-phosphate synthase (glutamine-hydrolyzing) activity	MF	CAGL0L05676g	0.0210744	1 / 16
		GO:0003735	structural constituent of ribosome	MF	CAGL0D00616g | CAGL0G06490g | CAGL0K08382g	0.0239791	3 / 16
		GO:0008266	poly(U) RNA binding	MF	CAGL0H10604g	0.0239791	1 / 16
		GO:0005381	iron ion transmembrane transporter activity	MF	CAGL0F06413g	0.0239791	1 / 16
		GO:0016597	amino acid binding	MF	CAGL0L05676g	0.0239791	1 / 16
		GO:0002161	aminoacyl-tRNA editing activity	MF	CAGL0A02090g	0.0334382	1 / 16
		GO:0004519	endonuclease activity	MF	CAGL0I03960g	0.0334382	1 / 16
		FungiFun-based GO analysis of 8 common CgHog1-interacting proteins that were identified in regular, high and low-iron medium.
		GO ID	GO name	GO namespace	Gene ID(s)	Adjusted p-value	# genes / input
		GO:0015886	heme transport	BP	CAGL0F04213g	0.00781298	1 / 8
		GO:0019564	aerobic glycerol catabolic process	BP	CAGL0F04213g	0.00781298	1 / 8
		GO:0015860	purine nucleoside transmembrane transport	BP	CAGL0F04213g	0.00781298	1 / 8
		GO:0006007	glucose catabolic process	BP	CAGL0F04213g	0.00781298	1 / 8
		GO:0009061	anaerobic respiration	BP	CAGL0F04213g	0.00781298	1 / 8
		GO:0030908	protein splicing	BP	CAGL0I03960g	0.00781298	1 / 8
		GO:1901679	nucleotide transmembrane transport	BP	CAGL0F04213g	0.00781298	1 / 8
		GO:1901003	negative regulation of fermentation	BP	CAGL0F04213g	0.00781298	1 / 8
		GO:0034484	raffinose catabolic process	BP	CAGL0F04213g	0.00781298	1 / 8
		GO:0034220	ion transmembrane transport	BP	CAGL0F04213g	0.00781298	1 / 8
		GO:0071456	cellular response to hypoxia	BP	CAGL0F04213g	0.00851778	1 / 8
		GO:0015866	ADP transport	BP	CAGL0F04213g	0.00851778	1 / 8
		GO:0046034	ATP metabolic process	BP	CAGL0I03960g	0.00851778	1 / 8
		GO:0006555	methionine metabolic process	BP	CAGL0B01122g	0.00851778	1 / 8
		GO:0009298	GDP-mannose biosynthetic process	BP	CAGL0D01034g	0.0108041	1 / 8
		GO:0044267	cellular protein metabolic process	BP	CAGL0I03960g	0.0108041	1 / 8
		GO:0006556	S-adenosylmethionine biosynthetic process	BP	CAGL0B01122g	0.0108041	1 / 8
		GO:0015867	ATP transport	BP	CAGL0F04213g	0.0124767	1 / 8
		GO:0006839	mitochondrial transport	BP	CAGL0F04213g	0.0124767	1 / 8
		GO:0043488	regulation of mRNA stability	BP	CAGL0H10604g	0.0124767	1 / 8
		GO:0000184	nuclear-transcribed mRNA catabolic process, nonsense-mediated decay	BP	CAGL0H10604g	0.0175229	1 / 8
		GO:0006450	regulation of translational fidelity	BP	CAGL0D00616g	0.0198112	1 / 8
		GO:0034063	stress granule assembly	BP	CAGL0H10604g	0.023319	1 / 8
		GO:0006283	transcription-coupled nucleotide-excision repair	BP	CAGL0L06908g	0.023319	1 / 8
		GO:0006979	response to oxidative stress	BP	CAGL0F04213g	0.0276952	1 / 8
		GO:0015991	ATP hydrolysis coupled proton transport	BP	CAGL0I03960g	0.0333767	1 / 8
		GO:0031124	mRNA 3'-end processing	BP	CAGL0L06908g	0.0371435	1 / 8
		GO:0006413	translational initiation	BP	CAGL0I04356g	0.0384778	1 / 8
		GO:0009272	fungal-type cell wall biogenesis	BP	CAGL0D01034g	0.0397457	1 / 8
		GO:0007035	vacuolar acidification	BP	CAGL0I03960g	0.0409519	1 / 8
		GO:0033178	proton-transporting two-sector ATPase complex, catalytic domain	CC	CAGL0I03960g	0.00781298	1 / 8
		GO:0016281	eukaryotic translation initiation factor 4F complex	CC	CAGL0I04356g	0.00851778	1 / 8
		GO:0000346	transcription export complex	CC	CAGL0L06908g	0.0108041	1 / 8
		GO:0000781	chromosome, telomeric region	CC	CAGL0L06908g	0.023319	1 / 8
		GO:0004004	ATP-dependent RNA helicase activity	MF	CAGL0I04356g | CAGL0L06908g	0.00781298	2 / 8
		GO:0005524	ATP binding	MF	CAGL0B01122g | CAGL0I03960g | CAGL0I04356g | CAGL0L06908g	0.00851778	4 / 8
		GO:0016820	hydrolase activity, acting on acid anhydrides, catalyzing transmembrane movement of substances	MF	CAGL0I03960g	0.00851778	1 / 8
		GO:0004475	mannose-1-phosphate guanylyltransferase activity	MF	CAGL0D01034g	0.00851778	1 / 8
		GO:0004478	methionine adenosyltransferase activity	MF	CAGL0B01122g	0.00851778	1 / 8
		GO:0005471	ATP:ADP antiporter activity	MF	CAGL0F04213g	0.00851778	1 / 8
		GO:0008266	poly(U) RNA binding	MF	CAGL0H10604g	0.0124767	1 / 8
		GO:0004519	endonuclease activity	MF	CAGL0I03960g	0.0175229	1 / 8
		GO:0003729	mRNA binding	MF	CAGL0H10604g | CAGL0I03960g	0.0313034	2 / 8
