# Supplementary material for: The Hog1 MAPK substrate governs Candida glabrata-epithelial cell adhesion via the histone H2A variant
Source: PLoS Genet. 2024 May 14;20(5):e1011281. doi: 10.1371/journal.pgen.1011281 (PMC11125552; doi:10.1371/journal.pgen.1011281)
Supplement: S3 Table — (XLSX) [file pgen.1011281.s012.xlsx]

## Sheet: Sheet1
		S3 Table: A list of CgSub2-interacting proteins in wild-type and Cghog1D strains, as identified by mass spectrometry analysis
		Proteins common between wild-type and Cghog1D are marked in brown color.
			29 CgSub2-interacting proteins identified in wild-type
				Replicate 1		Replicate 2
		Sl no	Systematic Name	Unique	Total	Unique	Total	MWT (kDa)	SGD ORF	Sc_Common name	Functional Description (SGD; Saccharomyces Genome Database)	Functional Description (CGD; Candida Genome Database)
		1	CAGL0A00495g	10	10	5	5	98.31	YGL008C	PMA1	Plasma membrane H+-ATPase, pumps protons out of the cell; major regulator of cytoplasmic pH and plasma membrane potential; P2-type ATPase; Hsp30p plays a role in Pma1p regulation; interactions with Std1p appear to propagate [GAR+]	Uncharacterized ORF; Putative plasma membrane proton pump with a predicted role in pH homeostasis
		2	CAGL0A04521g	4	4	2	2	22.43	YBL072C	RPS8B/8A	Protein component of the small (40S) ribosomal subunit; identical to Rps8Bp and has similarity to rat S8 ribosomal protein	Uncharacterized ORF; Ortholog(s) have structural constituent of ribosome activity, role in maturation of SSU-rRNA from tricistronic rRNA transcript (SSU-rRNA, 5.8S rRNA, LSU-rRNA) and cytosolic small ribosomal subunit localization
		3	CAGL0C05137g	4	5	3	4	46.98	YOL059W	GPD2	NAD-dependent glycerol 3-phosphate dehydrogenase, homolog of Gpd1p, expression is controlled by an oxygen-independent signaling pathway required to regulate metabolism under anoxic conditions; located in cytosol and mitochondria	Verified ORF; Putative glycerol 3-phosphate dehydrogenase; protein differentially expressed in azole resistant strain
		4	CAGL0E05610g	12	12	3	3	55.56	YOR347C	PYK2	Pyruvate kinase that appears to be modulated by phosphorylation; PYK2 transcription is repressed by glucose, and Pyk2p may be active under low glycolytic flux	Uncharacterized ORF; Ortholog(s) have pyruvate kinase activity, role in canonical glycolysis and mitochondrion localization
		5	CAGL0E05896g	3	3	2	2	21.39	YPL218W	SAR1	GTPase, GTP-binding protein of the ARF family, component of COPII coat of vesicles; required for transport vesicle formation during ER to Golgi protein transport	Uncharacterized ORF; Ortholog(s) have GTP binding, GTPase activity
		6	CAGL0F02937g	2	2	4	4	17.74	YDR418W	RPL12B/12A	Protein component of the large (60S) ribosomal subunit, nearly identical to Rpl12Ap; rpl12a rpl12b double mutant exhibits slow growth and slow translation; has similarity to E. coli L11 and rat L12 ribosomal proteins	Uncharacterized ORF; Ortholog(s) have role in ribosomal large subunit assembly and cytosolic large ribosomal subunit localization
		7	CAGL0F06413g	6	6	8	8	71.97	YMR058W	FET3	Ferro-O2-oxidoreductase required for high-affinity iron uptake and involved in mediating resistance to copper ion toxicity, belongs to class of integral membrane multicopper oxidases	Uncharacterized ORF; Putative copper ferroxidase involved in iron uptake
		8	CAGL0G00990g	5	5	2	2	33.57	YLR340W	RPP0	Conserved ribosomal protein P0 of the ribosomal stalk, which is involved in interaction between translational elongation factors and the ribosome; similar to rat P0, human P0, and E. coli L10e; phosphorylated on serine 302	Uncharacterized ORF; Acidic ribosomal protein L10
		9	CAGL0G03289g	4	4	2	2	69.81	YER103W	SSA4	Heat shock protein that is highly induced upon stress; plays a role in SRP-dependent cotranslational protein-membrane targeting and translocation; member of the HSP70 family; cytoplasmic protein that concentrates in nuclei upon starvation	Verified ORF; Heat shock protein of the HSP70 family
		10	CAGL0G03443g	8	8	6	7	122.96	YER110C	KAP123	Karyopherin beta, mediates nuclear import of ribosomal proteins prior to assembly into ribosomes and import of histones H3 and H4; localizes to the nuclear pore, nucleus, and cytoplasm; exhibits genetic interactions with RAI1	Uncharacterized ORF; Ortholog(s) have nuclear localization sequence binding, protein transporter activity and role in NLS-bearing protein import into nucleus, regulation of pseudohyphal growth
		11	CAGL0G03575g	3	3	2	2	14.47	YER117W	RPL23B	Protein component of the large (60S) ribosomal subunit, identical to Rpl23Ap and has similarity to E. coli L14 and rat L23 ribosomal proteins	Uncharacterized ORF; Has domain(s) with predicted structural constituent of ribosome activity, role in translation and ribosome localization; evidence for a extended second exon by 2 amino acids
		12	CAGL0G03795g	6	6	3	3	69.47	YLL024C	SSA2	ATP binding protein involved in protein folding and vacuolar import of proteins; member of heat shock protein 70 (HSP70) family; associated with the chaperonin-containing T-complex; present in the cytoplasm, vacuolar membrane and cell wall; 98% identical with Ssa1p, but subtle differences between the two proteins provide functional specificity with respect to propagation of yeast [URE3] prions an…	Verified ORF; Heat shock protein of the HSP70 family
		13	CAGL0G06490g	4	4	2	2	21.53	YNL096C	RPS7B/7A	Protein component of the small (40S) ribosomal subunit, nearly identical to Rps7Ap; interacts with Kti11p; deletion causes hypersensitivity to zymocin; has similarity to rat S7 and Xenopus S8 ribosomal proteins	Uncharacterized ORF; Ortholog(s) have role in ribosome biogenesis and small-subunit processome localization
		14	CAGL0H00462g	2	2	2	2	25.14	YJR123W	RPS5	Protein component of the small (40S) ribosomal subunit, the least basic of the non-acidic ribosomal proteins; phosphorylated in vivo; essential for viability; has similarity to E. coli S7 and rat S5 ribosomal proteins	Uncharacterized ORF; Ortholog(s) have structural constituent of ribosome activity, role in rRNA export from nucleus and cytosolic small ribosomal subunit, extracellular region, membrane localization
		15	CAGL0H04983g	4	4	2	2	39.59	YDL055C	PSA1	GDP-mannose pyrophosphorylase (mannose-1-phosphate guanyltransferase), synthesizes GDP-mannose from GTP and mannose-1-phosphate in cell wall biosynthesis; required for normal cell wall structure	Uncharacterized ORF; Putative mannose-1-phosphate guanyltransferase
		16	CAGL0H07887g	20	20	2	2	85.06	YGL234W	ADE5,7	Bifunctional enzyme of the 'de novo' purine nucleotide biosynthetic pathway, contains aminoimidazole ribotide synthetase and glycinamide ribotide synthetase activities	Uncharacterized ORF; Ortholog(s) have phosphoribosylamine-glycine ligase activity, phosphoribosylformylglycinamidine cyclo-ligase activity
		17	CAGL0I02486g	4	4	2	2	46.71	YHR174W	ENO2	Enolase II, a phosphopyruvate hydratase that catalyzes the conversion of 2-phosphoglycerate to phosphoenolpyruvate during glycolysis and the reverse reaction during gluconeogenesis; expression is induced in response to glucose	Verified ORF; Putative enolase I; protein abundance increased in azole resistant strain and in ace2 mutant cells
		18	CAGL0I04356g	6	6	2	2	44.76	YJL138C	TIF2/1	Translation initiation factor eIF4A, identical to Tif1p; DEA(D/H)-box RNA helicase that couples ATPase activity to RNA binding and unwinding; forms a dumbbell structure of two compact domains connected by a linker; interacts with eIF4G	Verified ORF; Translation initiation factor eIF4A
		19	CAGL0J00341g	7	7	3	3	97.23	YHR047C	AAP1	Arginine/alanine aminopeptidase, overproduction stimulates glycogen accumulation	Uncharacterized ORF; Ortholog(s) have role in glycogen metabolic process, proteolysis
		20	CAGL0J09064g	4	4	4	4	20.53	YDL192W	ARF1	ADP-ribosylation factor, GTPase of the Ras superfamily involved in regulation of coated vesicle formation in intracellular trafficking within the Golgi; functionally interchangeable with Arf2p	Uncharacterized ORF; Ortholog(s) have GTPase activity, role in ER to Golgi vesicle-mediated transport, Golgi to plasma membrane transport, macroautophagy and Golgi apparatus localization
		21	CAGL0J09240g	4	4	2	2	48.38	YDL131W	LYS21	Homocitrate synthase isozyme, catalyzes the condensation of acetyl-CoA and alpha-ketoglutarate to form homocitrate, which is the first step in the lysine biosynthesis pathway; highly similar to the other isozyme, Lys20p	Uncharacterized ORF; Homocitrate synthase; protein abundance increased in ace2 mutant cells
		22	CAGL0J09900g	3	3	2	2	30.33	YNL055C	POR1	Mitochondrial porin (voltage-dependent anion channel), outer membrane protein required for the maintenance of mitochondrial osmotic stability and mitochondrial membrane permeability; phosphorylated	Uncharacterized ORF; Ortholog(s) have ubiquinone binding, voltage-gated anion channel activity
		23	CAGL0J11220g	7	7	3	3	27.13	YNL178W	RPS3	Protein component of the small (40S) ribosomal subunit, has apurinic/apyrimidinic (AP) endonuclease activity; essential for viability; has similarity to E. coli S3 and rat S3 ribosomal proteins	Uncharacterized ORF; Ortholog(s) have DNA-(apurinic or apyrimidinic site) endonuclease activity, protein kinase A catalytic subunit binding, structural constituent of ribosome activity
		24	CAGL0K03135g	4	5	3	3	13.55	YHL015W	RPS20	Protein component of the small (40S) ribosomal subunit; overproduction suppresses mutations affecting RNA polymerase III-dependent transcription; has similarity to E. coli S10 and rat S20 ribosomal proteins	Uncharacterized ORF; Ortholog(s) have role in maturation of SSU-rRNA from tricistronic rRNA transcript (SSU-rRNA, 5.8S rRNA, LSU-rRNA) and cytosolic small ribosomal subunit, hyphal cell wall, yeast-form cell wall localization
		25	CAGL0K05973g	8	9	11	11	60.35	YLR259C	HSP60	Tetradecameric mitochondrial chaperonin required for ATP-dependent folding of precursor polypeptides and complex assembly; prevents aggregation and mediates protein refolding after heat shock; role in mtDNA transmission; phosphorylated	Verified ORF; Heat shock protein 60, mitochondrial precursor; putative chaperonin
		26	CAGL0K06259g	3	3	3	3	21.85	YDR453C	TSA2/1	Stress inducible cytoplasmic thioredoxin peroxidase; cooperates with Tsa1p in the removal of reactive oxygen, nitrogen and sulfur species using thioredoxin as hydrogen donor; deletion enhances the mutator phenotype of tsa1 mutants	Uncharacterized ORF; Thiol-specific antioxidant protein; predicted thioredoxin peroxidase involved in oxidative stress response; protein abundance decreased in ace2 mutant cells
		27	CAGL0K11088g	20	21	2	3	108.38	YDR238C	SEC26	Essential beta-coat protein of the COPI coatomer, involved in ER-to-Golgi protein trafficking and maintenance of normal ER morphology; shares 43% sequence identity with mammalian beta-coat protein (beta-COP)	Uncharacterized ORF; Ortholog(s) have role in ER to Golgi vesicle-mediated transport and COPI vesicle coat, plasma membrane localization
		28	CAGL0M02849g	2	2	2	2	27.92	YLR048W	RPS0B	Protein component of the small (40S) ribosomal subunit, nearly identical to Rps0Ap; required for maturation of 18S rRNA along with Rps0Ap; deletion of either RPS0 gene reduces growth rate, deletion of both genes is lethal	Uncharacterized ORF; Ribosomal protein S2
		29	CAGL0M09581g	16	17	8	8	58.49	YBL099W	ATP1	Alpha subunit of the F1 sector of mitochondrial F1F0 ATP synthase, which is a large, evolutionarily conserved enzyme complex required for ATP synthesis; phosphorylated	Uncharacterized ORF; F1F0-ATPase complex, F1 alpha subunit
			76 CgSub2-interacting proteins identified in Cghog1Δ mutant
				Replicate 1		Replicate 2
		Sl no	Systematic Name	Unique	Total	Unique	Total	MWT (kDa)	SGD ORF	Sc_Common name	Functional Description (SGD; Saccharomyces Genome Database)	Functional Description (CGD; Candida Genome Database)
		1	CAGL0A00495g	14	14	6	6	98.31	YGL008C	PMA1	Plasma membrane H+-ATPase, pumps protons out of the cell; major regulator of cytoplasmic pH and plasma membrane potential; P2-type ATPase; Hsp30p plays a role in Pma1p regulation; interactions with Std1p appear to propagate [GAR+]	Uncharacterized ORF; Putative plasma membrane proton pump with a predicted role in pH homeostasis
		2	CAGL0A02090g	7	7	4	4	76.25	YHR020W	YHR020W	Protein of unknown function that may interact with ribosomes, based on co-purification experiments; has similarity to proline-tRNA ligase; YHR020W is an essential gene	Uncharacterized ORF; Ortholog(s) have proline-tRNA ligase activity and role in prolyl-tRNA aminoacylation
		3	CAGL0A03234g	15	16	9	9	93.27	YDR385W	EFT2/1	Elongation factor 2 (EF-2), also encoded by EFT1; catalyzes ribosomal translocation during protein synthesis; contains diphthamide, the unique posttranslationally modified histidine residue specifically ADP-ribosylated by diphtheria toxin	Uncharacterized ORF; Elongation factor 2
		4	CAGL0A04521g	4	4	3	3	22.43	YBL072C	RPS8B/8A	Protein component of the small (40S) ribosomal subunit; identical to Rps8Bp and has similarity to rat S8 ribosomal protein	Uncharacterized ORF; Ortholog(s) have structural constituent of ribosome activity, role in maturation of SSU-rRNA from tricistronic rRNA transcript (SSU-rRNA, 5.8S rRNA, LSU-rRNA) and cytosolic small ribosomal subunit localization
		5	CAGL0A04741g	10	11	6	6	59.78	YFR051C	RET2	Delta subunit of the coatomer complex (COPI), which coats Golgi-derived transport vesicles; involved in retrograde transport between Golgi and ER	Uncharacterized ORF; Ortholog(s) have role in ER to Golgi vesicle-mediated transport, Golgi inheritance, Golgi localization, retrograde vesicle-mediated transport, Golgi to ER and COPI vesicle coat localization
		6	CAGL0B02189g	4	4	2	2	124.56	YGR218W	CRM1	Major karyopherin, involved in export of proteins, RNAs, and ribosomal subunits from the nucleus; exportin	Uncharacterized ORF; Ortholog(s) have nuclear export signal receptor activity, protein transporter activity
		7	CAGL0B03245g	3	3	2	2	53.45	YBR283C	SSH1	Subunit of the Ssh1 translocon complex; Sec61p homolog involved in co-translational pathway of protein translocation; not essential	Uncharacterized ORF; Ortholog(s) have signal sequence binding activity, role in SRP-dependent cotranslational protein targeting to membrane and Ssh1 translocon complex, plasma membrane localization
		8	CAGL0B03487g	10	10	8	10	115.82	YLR249W	YEF3/HEF3	Gamma subunit of translational elongation factor eEF1B, stimulates the binding of aminoacyl-tRNA (AA-tRNA) to ribosomes by releasing eEF1A (Tef1p/Tef2p) from the ribosomal complex; contains two ABC cassettes; binds and hydrolyzes ATP	Uncharacterized ORF; Translation elongation factor eEF3
		9	CAGL0B04257g	6	6	5	5	38.95	YDR012W	RPL4B	Protein component of the large (60S) ribosomal subunit, nearly identical to Rpl4Ap and has similarity to E. coli L4 and rat L4 ribosomal proteins	Uncharacterized ORF; Ortholog(s) have cell surface, cytosolic large ribosomal subunit, membrane localization
		10	CAGL0B04345g	5	5	2	2	43.93	YBR025C	OLA1	P-loop ATPase with similarity to human OLA1 and bacterial YchF; identified as specifically interacting with the proteasome; protein levels are induced by hydrogen peroxide	Uncharacterized ORF; Has domain(s) with predicted GTP binding activity
		11	CAGL0C00649g	7	7	6	6	57.01	YBR127C	VMA2	Subunit B of the eight-subunit V1 peripheral membrane domain of the vacuolar H+-ATPase (V-ATPase), an electrogenic proton pump found throughout the endomembrane system; contains nucleotide binding sites; also detected in the cytoplasm	Uncharacterized ORF; Putative H1-ATPase V1 domain 60 KD subunit
		12	CAGL0D00528g	7	7	2	2	233.49	YKL182W	FAS1	Beta subunit of fatty acid synthetase, which catalyzes the synthesis of long-chain saturated fatty acids; contains acetyltransacylase, dehydratase, enoyl reductase, malonyl transacylase, and palmitoyl transacylase activities	Uncharacterized ORF; Ortholog(s) have 3-hydroxyacyl-[acyl-carrier-protein] dehydratase activity, [acyl-carrier-protein] S-acetyltransferase activity and [acyl-carrier-protein] S-malonyltransferase activity, more
		13	CAGL0D02090g	4	4	3	3	30.07	YMR116C	ASC1	G-protein beta subunit and guanine nucleotide dissociation inhibitor for Gpa2p; ortholog of RACK1 that inhibits translation; core component of the small (40S) ribosomal subunit; represses Gcn4p in the absence of amino acid starvation	Verified ORF; 40S small subunit ribosomal protein
		14	CAGL0D02948g	6	6	3	3	73.28	YJL034W	KAR2	ATPase involved in protein import into the ER, also acts as a chaperone to mediate protein folding in the ER and may play a role in ER export of soluble proteins; regulates the unfolded protein response via interaction with Ire1p	Uncharacterized ORF; Protein with a predicted role in nuclear fusion
		15	CAGL0D03014g	4	4	2	2	61	YJL008C	CCT8	Subunit of the cytosolic chaperonin Cct ring complex, related to Tcp1p, required for the assembly of actin and tubulins in vivo	Uncharacterized ORF; Putative component of chaperonin-containing T-complex
		16	CAGL0D03432g	4	4	2	2	45.82	YGR180C	RNR4	Ribonucleotide-diphosphate reductase (RNR), small subunit; the RNR complex catalyzes the rate-limiting step in dNTP synthesis and is regulated by DNA replication and DNA damage checkpoint pathways via localization of the small subunits	Uncharacterized ORF; Ortholog(s) have CDP reductase activity, role in CDP metabolic process, cofactor biosynthetic process, dCDP biosynthetic process and nucleus, ribonucleoside-diphosphate reductase complex localization
		17	CAGL0E00649g	1	3	1	4	55.07	YCR079W	PTC6	Mitochondrial type 2C protein phosphatase (PP2C) with similarity to mammalian PP1Ks; involved in mitophagy; null mutant is sensitive to rapamycin and has decreased phosphorylation of the Pda1 subunit of pyruvate dehydrogenase	Uncharacterized ORF; Ortholog(s) have [pyruvate dehydrogenase (lipoamide)] phosphatase activity, magnesium-dependent protein serine/threonine phosphatase activity
		18	CAGL0E02013g	3	3	2	2	17.52	YOL120C	RPL18A	Protein component of the large (60S) ribosomal subunit, identical to Rpl18Bp and has similarity to rat L18 ribosomal protein; intron of RPL18A pre-mRNA forms stem-loop structures that are a target for Rnt1p cleavage leading to degradation	Uncharacterized ORF; Ortholog(s) have cytosolic large ribosomal subunit localization
		19	CAGL0E02315g	2	2	2	2	14.21	YOL012C	HTZ1	Histone variant H2AZ, exchanged for histone H2A in nucleosomes by the SWR1 complex; involved in transcriptional regulation through prevention of the spread of silent heterochromatin	Uncharacterized ORF; Ortholog(s) have chromatin binding activity
		20	CAGL0E03938g	3	3	2	2	28.19	YHL033C	RPL8A/8B	Ribosomal protein L4 of the large (60S) ribosomal subunit, nearly identical to Rpl8Bp and has similarity to rat L7a ribosomal protein; mutation results in decreased amounts of free 60S subunits	Uncharacterized ORF; Ortholog(s) have role in maturation of LSU-rRNA and cytosolic large ribosomal subunit localization
		21	CAGL0E05610g	10	10	8	9	55.56	YOR347C	PYK2	Pyruvate kinase that appears to be modulated by phosphorylation; PYK2 transcription is repressed by glucose, and Pyk2p may be active under low glycolytic flux	Uncharacterized ORF; Ortholog(s) have pyruvate kinase activity, role in canonical glycolysis and mitochondrion localization
		22	CAGL0F00231g	11	11	8	8	32.49	YJR077C	MIR1	Mitochondrial phosphate carrier, imports inorganic phosphate into mitochondria; functionally redundant with Pic2p but more abundant than Pic2p under normal conditions; phosphorylated	Uncharacterized ORF; Ortholog(s) have inorganic phosphate transmembrane transporter activity, role in phosphate ion transmembrane transport and integral component of mitochondrial inner membrane, plasma membrane localization
		23	CAGL0F04433g	6	6	2	2	64.55	YBL039C	URA8/7/TEN1	Major CTP synthase isozyme (see also URA8), catalyzes the ATP-dependent transfer of the amide nitrogen from glutamine to UTP, forming CTP, the final step in de novo biosynthesis of pyrimidines; involved in phospholipid biosynthesis	Uncharacterized ORF; CTP synthase
		24	CAGL0F06413g	9	9	7	9	71.97	YMR058W	FET3	Ferro-O2-oxidoreductase required for high-affinity iron uptake and involved in mediating resistance to copper ion toxicity, belongs to class of integral membrane multicopper oxidases	Uncharacterized ORF; Putative copper ferroxidase involved in iron uptake
		25	CAGL0F07887g	4	4	3	3	60.38	YDR212W	TCP1	Alpha subunit of chaperonin-containing T-complex, which mediates protein folding in the cytosol; involved in actin cytoskeleton maintenance; overexpression in neurons suppresses formation of pathogenic conformations of huntingtin protein	Uncharacterized ORF; Ortholog(s) have unfolded protein binding activity, role in protein folding and chaperonin-containing T-complex localization
		26	CAGL0F09031g	3	3	2	2	29.43	YHR203C	RPS4B/4A	Protein component of the small (40S) ribosomal subunit; identical to Rps4Ap and has similarity to rat S4 ribosomal protein	Uncharacterized ORF; Ortholog(s) have structural constituent of ribosome activity and cytosolic small ribosomal subunit, extracellular region localization
		27	CAGL0G00990g	7	7	4	4	33.57	YLR340W	RPP0	Conserved ribosomal protein P0 of the ribosomal stalk, which is involved in interaction between translational elongation factors and the ribosome; similar to rat P0, human P0, and E. coli L10e; phosphorylated on serine 302	Uncharacterized ORF; Acidic ribosomal protein L10
		28	CAGL0G03443g	14	15	10	10	122.96	YER110C	KAP123	Karyopherin beta, mediates nuclear import of ribosomal proteins prior to assembly into ribosomes and import of histones H3 and H4; localizes to the nuclear pore, nucleus, and cytoplasm; exhibits genetic interactions with RAI1	Uncharacterized ORF; Ortholog(s) have nuclear localization sequence binding, protein transporter activity and role in NLS-bearing protein import into nucleus, regulation of pseudohyphal growth
		29	CAGL0G03575g	2	2	2	2	14.47	YER117W	RPL23B	Protein component of the large (60S) ribosomal subunit, identical to Rpl23Ap and has similarity to E. coli L14 and rat L23 ribosomal proteins	Uncharacterized ORF; Has domain(s) with predicted structural constituent of ribosome activity, role in translation and ribosome localization; evidence for a extended second exon by 2 amino acids
		30	CAGL0G03795g	11	11	6	6	69.47	YLL024C	SSA2	ATP binding protein involved in protein folding and vacuolar import of proteins; member of heat shock protein 70 (HSP70) family; associated with the chaperonin-containing T-complex; present in the cytoplasm, vacuolar membrane and cell wall; 98% identical with Ssa1p, but subtle differences between the two proteins provide functional specificity with respect to propagation of yeast [URE3] prions an…	Verified ORF; Heat shock protein of the HSP70 family
		31	CAGL0G05027g	2	2	2	2	17.05	YDR064W	RPS13	Protein component of the small (40S) ribosomal subunit; has similarity to E. coli S15 and rat S13 ribosomal proteins	Uncharacterized ORF; Ortholog(s) have small ribosomal subunit rRNA binding, structural constituent of ribosome activity and role in maturation of SSU-rRNA from tricistronic rRNA transcript (SSU-rRNA, 5.8S rRNA, LSU-rRNA)
		32	CAGL0G06490g	5	5	2	2	21.53	YNL096C	RPS7B/7A	Protein component of the small (40S) ribosomal subunit, nearly identical to Rps7Ap; interacts with Kti11p; deletion causes hypersensitivity to zymocin; has similarity to rat S7 and Xenopus S8 ribosomal proteins	Uncharacterized ORF; Ortholog(s) have role in ribosome biogenesis and small-subunit processome localization
		33	CAGL0G07227g	6	6	4	4	17.02	YML026C	RPS18B	Protein component of the small (40S) ribosomal subunit; nearly identical to Rps18Ap and has similarity to E. coli S13 and rat S18 ribosomal proteins	Uncharacterized ORF; Ortholog(s) have role in endonucleolytic cleavage in ITS1 to separate SSU-rRNA from 5.8S rRNA and LSU-rRNA from tricistronic rRNA transcript (SSU-rRNA, 5.8S rRNA, LSU-rRNA), rRNA export from nucleus and extracellular region localization
		34	CAGL0G08272g	3	4	2	2	60.13	YDR188W	CCT6	Subunit of the cytosolic chaperonin Cct ring complex, related to Tcp1p, essential protein that is required for the assembly of actin and tubulins in vivo; contains an ATP-binding motif	Uncharacterized ORF; Ortholog(s) have chaperonin-containing T-complex localization
		35	CAGL0G09130g	4	4	2	2	27.56	YPL198W	RPL7B	Protein component of the large (60S) ribosomal subunit, nearly identical to Rpl7Ap and has similarity to E. coli L30 and rat L7 ribosomal proteins; contains a conserved C-terminal Nucleic acid Binding Domain (NDB2)	Uncharacterized ORF; Ortholog(s) have role in maturation of LSU-rRNA and cytosolic large ribosomal subunit, nucleolus localization
		36	CAGL0G09955g	2	3	1	2	29.44	YPR183W	DPM1	Dolichol phosphate mannose (Dol-P-Man) synthase of the ER membrane, catalyzes the formation of Dol-P-Man from Dol-P and GDP-Man; required for glycosyl phosphatidylinositol membrane anchoring, O mannosylation, and protein glycosylation	Uncharacterized ORF; Ortholog(s) have dolichyl-phosphate beta-D-mannosyltransferase activity and role in GPI anchor biosynthetic process, dolichol-linked oligosaccharide biosynthetic process, fungal-type cell wall biogenesis, protein O-linked glycosylation
		37	CAGL0H00462g	2	2	2	2	25.14	YJR123W	RPS5	Protein component of the small (40S) ribosomal subunit, the least basic of the non-acidic ribosomal proteins; phosphorylated in vivo; essential for viability; has similarity to E. coli S7 and rat S5 ribosomal proteins	Uncharacterized ORF; Ortholog(s) have structural constituent of ribosome activity, role in rRNA export from nucleus and cytosolic small ribosomal subunit, extracellular region, membrane localization
		38	CAGL0H04983g	3	3	3	3	39.59	YDL055C	PSA1	GDP-mannose pyrophosphorylase (mannose-1-phosphate guanyltransferase), synthesizes GDP-mannose from GTP and mannose-1-phosphate in cell wall biosynthesis; required for normal cell wall structure	Uncharacterized ORF; Putative mannose-1-phosphate guanyltransferase
		39	CAGL0H05643g	3	3	3	3	26.92	YPL090C	RPS6A	Protein component of the small (40S) ribosomal subunit; homologous to mammalian ribosomal protein S6, no bacterial homolog; phosphorylated on S233 by Ypk3p in a TORC1-dependent manner, and on S232 in a TORC1/2-dependent manner by Ypk1/2/3p; RPS6A has a paralog, RPS6B, that arose from the whole genome duplication	Uncharacterized ORF; Ortholog(s) have structural constituent of ribosome activity and role in maturation of SSU-rRNA from tricistronic rRNA transcript (SSU-rRNA, 5.8S rRNA, LSU-rRNA)
		40	CAGL0H07887g	18	18	14	15	85.06	YGL234W	ADE5,7	Bifunctional enzyme of the 'de novo' purine nucleotide biosynthetic pathway, contains aminoimidazole ribotide synthetase and glycinamide ribotide synthetase activities	Uncharacterized ORF; Ortholog(s) have phosphoribosylamine-glycine ligase activity, phosphoribosylformylglycinamidine cyclo-ligase activity
		41	CAGL0H10604g	2	2	2	2	46.75	YNL016W	PUB1	Poly (A)+ RNA-binding protein, abundant mRNP-component protein that binds mRNA and is required for stability of many mRNAs; component of glucose deprivation induced stress granules, involved in P-body-dependent granule assembly	Uncharacterized ORF; Putative major polyadenylated RNA-binding protein of nucleus and cytoplasm; protein abundance decreased in ace2 mutant cells
		42	CAGL0I00748g	6	6	3	3	59.69	YMR145C	NDE1	Mitochondrial external NADH dehydrogenase, a type II NAD(P)H:quinone oxidoreductase that catalyzes the oxidation of cytosolic NADH; Nde1p and Nde2p provide cytosolic NADH to the mitochondrial respiratory chain	Uncharacterized ORF; Ortholog(s) have NADH dehydrogenase activity, role in NADH oxidation, chronological cell aging, glycolytic fermentation to ethanol and mitochondrion, plasma membrane localization
		43	CAGL0I03960g	9	9	6	6	113.37	YDL185W	VMA1	Subunit A of the eight-subunit V1 peripheral membrane domain of the vacuolar H+-ATPase; protein precursor undergoes self-catalyzed splicing to yield the extein Tfp1p and the intein Vde (PI-SceI), which is a site-specific endonuclease	Uncharacterized ORF; Putative site-specific DNA endonuclease with autocatalytic protein-splicing activity
		44	CAGL0I04356g	11	12	7	7	44.76	YJL138C	TIF2/1	Translation initiation factor eIF4A, identical to Tif1p; DEA(D/H)-box RNA helicase that couples ATPase activity to RNA binding and unwinding; forms a dumbbell structure of two compact domains connected by a linker; interacts with eIF4G	Verified ORF; Translation initiation factor eIF4A
		45	CAGL0I07227g	2	2	2	2	39.49	YOR136W	IDH2	Subunit of mitochondrial NAD(+)-dependent isocitrate dehydrogenase, which catalyzes the oxidation of isocitrate to alpha-ketoglutarate in the TCA cycle; phosphorylated	Verified ORF; Putative isocitrate dehydrogenase
		46	CAGL0J00341g	7	7	3	4	97.23	YHR047C	AAP1	Arginine/alanine aminopeptidase, overproduction stimulates glycogen accumulation	Uncharacterized ORF; Ortholog(s) have role in glycogen metabolic process, proteolysis
		47	CAGL0J00847g	11	13	7	7	77.6	YJL045W	SDH1	Minor succinate dehydrogenase isozyme; homologous to Sdh1p, the major isozyme reponsible for the oxidation of succinate and transfer of electrons to ubiquinone; induced during the diauxic shift in a Cat8p-dependent manner	Uncharacterized ORF; Ortholog(s) have succinate dehydrogenase (ubiquinone) activity, role in cellular respiration and mitochondrion localization
		48	CAGL0J08415g	3	5	3	3	42.28	YDR502C	SAM2	S-adenosylmethionine synthetase, catalyzes transfer of the adenosyl group of ATP to the sulfur atom of methionine; one of two differentially regulated isozymes (Sam1p and Sam2p)	Uncharacterized ORF; S-adenosylmethionine synthetase
		49	CAGL0J09064g	6	6	2	2	20.53	YDL192W	ARF1	ADP-ribosylation factor, GTPase of the Ras superfamily involved in regulation of coated vesicle formation in intracellular trafficking within the Golgi; functionally interchangeable with Arf2p	Uncharacterized ORF; Ortholog(s) have GTPase activity, role in ER to Golgi vesicle-mediated transport, Golgi to plasma membrane transport, macroautophagy and Golgi apparatus localization
		50	CAGL0J09240g	4	4	3	3	48.38	YDL131W	LYS21	Homocitrate synthase isozyme, catalyzes the condensation of acetyl-CoA and alpha-ketoglutarate to form homocitrate, which is the first step in the lysine biosynthesis pathway; highly similar to the other isozyme, Lys20p	Uncharacterized ORF; Homocitrate synthase; protein abundance increased in ace2 mutant cells
		51	CAGL0J09350g	3	3	2	2	91	YDL126C	CDC48	ATPase involved in ubiquitin-mediated protein degradation; Cdc48p-Npl4p-Ufd1p complex participates in ER-associated degradation (ERAD) while Cdc48p-Npl4p-Vms1p complex participates in mitochondria-associated degradation (MAD); along with Npl4-Ufd1 complex, important for maintaining the cell wall integrity during heat stress to allow G1 progression	Verified ORF; Putative microsomal protein of CDC48/PAS1/SEC18 family of ATPases
		52	CAGL0J09900g	8	8	5	5	30.33	YNL055C	POR1	Mitochondrial porin (voltage-dependent anion channel), outer membrane protein required for the maintenance of mitochondrial osmotic stability and mitochondrial membrane permeability; phosphorylated	Uncharacterized ORF; Ortholog(s) have ubiquinone binding, voltage-gated anion channel activity
		53	CAGL0J10164g	3	3	2	2	22.48	YNL069C	RPL16B	N-terminally acetylated protein component of the large (60S) ribosomal subunit, binds to 5.8 S rRNA; has similarity to Rpl16Ap, E. coli L13 and rat L13a ribosomal proteins; transcriptionally regulated by Rap1p	Uncharacterized ORF; Putative ribosomal protein
		54	CAGL0K00671g	3	3	4	4	14.66	YJL191W	RPS14B	Ribosomal protein 59 of the small subunit, required for ribosome assembly and 20S pre-rRNA processing; mutations confer cryptopleurine resistance; nearly identical to Rps14Ap and similar to E. coli S11 and rat S14 ribosomal proteins	Uncharacterized ORF; Ortholog(s) have small ribosomal subunit rRNA binding activity and role in maturation of SSU-rRNA from tricistronic rRNA transcript (SSU-rRNA, 5.8S rRNA, LSU-rRNA), ribosomal small subunit assembly
		55	CAGL0K02123g	2	2	2	2	13.51	YER131W	RPS26B/26A	Protein component of the small (40S) ribosomal subunit; nearly identical to Rps26Ap and has similarity to rat S26 ribosomal protein	Uncharacterized ORF; Ortholog(s) have role in rRNA export from nucleus, ribosome assembly
		56	CAGL0K03135g	4	4	2	2	13.55	YHL015W	RPS20	Protein component of the small (40S) ribosomal subunit; overproduction suppresses mutations affecting RNA polymerase III-dependent transcription; has similarity to E. coli S10 and rat S20 ribosomal proteins	Uncharacterized ORF; Ortholog(s) have role in maturation of SSU-rRNA from tricistronic rRNA transcript (SSU-rRNA, 5.8S rRNA, LSU-rRNA) and cytosolic small ribosomal subunit, hyphal cell wall, yeast-form cell wall localization
		57	CAGL0K03465g	4	4	4	4	73.3	YMR108W	ILV2	Acetolactate synthase, catalyses the first common step in isoleucine and valine biosynthesis and is the target of several classes of inhibitors, localizes to the mitochondria; expression of the gene is under general amino acid control	Uncharacterized ORF; Ortholog(s) have acetolactate synthase activity, flavin adenine dinucleotide binding activity, role in isoleucine biosynthetic process, valine biosynthetic process and acetolactate synthase complex, mitochondrion localization
		58	CAGL0K04499g	12	13	7	7	147.19	YGR061C	ADE6	Formylglycinamidine-ribonucleotide (FGAM)-synthetase, catalyzes a step in the 'de novo' purine nucleotide biosynthetic pathway	Uncharacterized ORF; Ortholog(s) have phosphoribosylformylglycinamidine synthase activity and role in purine nucleotide biosynthetic process
		59	CAGL0K05973g	11	11	11	11	60.35	YLR259C	HSP60	Tetradecameric mitochondrial chaperonin required for ATP-dependent folding of precursor polypeptides and complex assembly; prevents aggregation and mediates protein refolding after heat shock; role in mtDNA transmission; phosphorylated	Verified ORF; Heat shock protein 60, mitochondrial precursor; putative chaperonin
		60	CAGL0K06259g	2	2	4	4	21.85	YDR453C	TSA2/1	Stress inducible cytoplasmic thioredoxin peroxidase; cooperates with Tsa1p in the removal of reactive oxygen, nitrogen and sulfur species using thioredoxin as hydrogen donor; deletion enhances the mutator phenotype of tsa1 mutants	Uncharacterized ORF; Thiol-specific antioxidant protein; predicted thioredoxin peroxidase involved in oxidative stress response; protein abundance decreased in ace2 mutant cells
		61	CAGL0K06567g	3	3	2	2	15.55	YDR471W	RPL27B/27A	Protein component of the large (60S) ribosomal subunit, nearly identical to Rpl27Ap and has similarity to rat L27 ribosomal protein	Uncharacterized ORF; Ortholog(s) have preribosome, large subunit precursor localization
		62	CAGL0K07414g	7	7	4	4	20.73	YMR242C	RPL20A/20B	Protein component of the large (60S) ribosomal subunit, nearly identical to Rpl20Bp and has similarity to rat L18a ribosomal protein	Uncharacterized ORF; Ortholog(s) have cytosolic large ribosomal subunit localization
		63	CAGL0K11088g	21	22	13	13	108.38	YDR238C	SEC26	Essential beta-coat protein of the COPI coatomer, involved in ER-to-Golgi protein trafficking and maintenance of normal ER morphology; shares 43% sequence identity with mammalian beta-coat protein (beta-COP)	Uncharacterized ORF; Ortholog(s) have role in ER to Golgi vesicle-mediated transport and COPI vesicle coat, plasma membrane localization
		64	CAGL0L00495g	3	3	2	2	80.98	YMR186W	HSC82/HSP82	Cytoplasmic chaperone of the Hsp90 family, redundant in function and nearly identical with Hsp82p, and together they are essential; expressed constitutively at 10-fold higher basal levels than HSP82 and induced 2-3 fold by heat shock	Verified ORF; Putative heat shock protein
		65	CAGL0L02299g	8	8	3	3	78.3	YKR001C	VPS1	Dynamin-like GTPase required for vacuolar sorting; also involved in actin cytoskeleton organization, endocytosis, late Golgi-retention of some proteins, regulation of peroxisome biogenesis	Uncharacterized ORF; Ortholog(s) have GTPase activity
		66	CAGL0L05148g	3	3	2	2	47.37	YKL081W	TEF4	Gamma subunit of translational elongation factor eEF1B, stimulates the binding of aminoacyl-tRNA (AA-tRNA) to ribosomes by releasing eEF1A (Tef1p/Tef2p) from the ribosomal complex	Uncharacterized ORF; Ortholog(s) have guanyl-nucleotide exchange factor activity, role in translational elongation and cytoplasmic stress granule localization
		67	CAGL0L11462g	3	3	3	3	19.91	YML073C	RPL6A	N-terminally acetylated protein component of the large (60S) ribosomal subunit, has similarity to Rpl6Bp and to rat L6 ribosomal protein; binds to 5.8S rRNA	Uncharacterized ORF; Ortholog(s) have RNA binding, structural constituent of ribosome activity, role in cytoplasmic translation, ribosomal large subunit assembly and cytosolic large ribosomal subunit localization
		68	CAGL0M00814g	5	5	2	2	28.71	YLR441C	RPS1A/1B	Ribosomal protein 10 (rp10) of the small (40S) subunit; nearly identical to Rps1Bp and has similarity to rat S3a ribosomal protein	Uncharacterized ORF; Ortholog(s) have role in maturation of SSU-rRNA from tricistronic rRNA transcript (SSU-rRNA, 5.8S rRNA, LSU-rRNA) and extracellular region localization
		69	CAGL0M03531g	15	16	8	9	103.63	YNL287W	SEC21	Gamma subunit of coatomer, a heptameric protein complex that together with Arf1p forms the COPI coat; involved in ER to Golgi transport of selective cargo	Uncharacterized ORF; Ortholog(s) have role in ER to Golgi vesicle-mediated transport, retrograde vesicle-mediated transport, Golgi to ER and COPI vesicle coat, endosome localization
		70	CAGL0M03861g	3	3	2	2	15.69	YOL127W	RPL25	Primary rRNA-binding ribosomal protein component of the large (60S) ribosomal subunit, has similarity to E. coli L23 and rat L23a ribosomal proteins; binds to 25S rRNA via a conserved C-terminal motif	Uncharacterized ORF; Has domain(s) with predicted nucleotide binding, structural constituent of ribosome activity, role in translation and ribosome localization
		71	CAGL0M05533g	20	20	3	3	203.94	YBR208C	DUR1,2	Urea amidolyase, contains both urea carboxylase and allophanate hydrolase activities, degrades urea to CO2 and NH3; expression sensitive to nitrogen catabolite repression and induced by allophanate, an intermediate in allantoin degradation	Uncharacterized ORF; Ortholog(s) have role in nitrogen compound metabolic process
		72	CAGL0M06083g	6	6	2	2	77.32	YBR169C	SSE2/1	Member of the heat shock protein 70 (HSP70) family; may be involved in protein folding; localized to the cytoplasm; highly homologous to the heat shock protein Sse1p	Verified ORF; Heat shock protein of HSP70 family
		73	CAGL0M06105g	1	3	2	3	65.31	YBR170C	NPL4	Ubiquitin-binding protein involved in protein degradation; Cdc48p-Npl4p-Ufd1p complex participates in ER-associated degradation (ERAD) while Cdc48p-Npl4p-Vms1p complex participates in mitochondria-associated degradation (MAD)	Uncharacterized ORF; Ortholog(s) have role in ER-associated misfolded protein catabolic process and cytoplasm protein quality control by the ubiquitin-proteasome system, more
		74	CAGL0M06523g	3	3	2	2	18.13	YBR191W	RPL21A/21B	Protein component of the large (60S) ribosomal subunit, nearly identical to Rpl21Bp and has similarity to rat L21 ribosomal protein	Uncharacterized ORF; Ortholog(s) have cytosolic large ribosomal subunit localization
		75	CAGL0M10241g	6	6	4	4	15.24	YKL006W	RPL14A	N-terminally acetylated protein component of the large (60S) ribosomal subunit, nearly identical to Rpl14Bp and has similarity to rat L14 ribosomal protein; rpl14a csh5 double null mutant exhibits synthetic slow growth	Uncharacterized ORF; Ortholog(s) have RNA binding activity, role in macroautophagy and cytosolic large ribosomal subunit localization
		76	CAGL0M13871g	4	5	2	2	120.91	YMR308C	PSE1	Karyopherin/importin that interacts with the nuclear pore complex; acts as the nuclear import receptor for specific proteins, including Pdr1p, Yap1p, Ste12p, and Aft1p	Uncharacterized ORF; Ortholog(s) have nuclear import signal receptor activity, nuclear localization sequence binding, protein transporter activity
