# Supplementary material for: The Hog1 MAPK substrate governs Candida glabrata-epithelial cell adhesion via the histone H2A variant
Source: PLoS Genet. 2024 May 14;20(5):e1011281. doi: 10.1371/journal.pgen.1011281 (PMC11125552; doi:10.1371/journal.pgen.1011281)
Supplement: S4 Table — (XLSX) [file pgen.1011281.s013.xlsx]

## Sheet: Sheet1
		S4 Table: Enriched gene ontology (GO) terms for biological process (BP), cellular component (CC) and molecular function (MF) categories, as determined by the FungiFun tool, in common and unique CgSub2-interacting proteins in wild-type and Cghog1D strains.
		FungiFun-based GO analysis of 29 CgSub2-interacting proteins in wild-type strain
		GO ID	GO name	GO namespace	Gene ID(s)	Adjusted p-value	# genes / input
		GO:0006412	translation	BP	CAGL0A04521g | CAGL0F02937g | CAGL0G03575g | CAGL0G06490g | CAGL0H00462g | CAGL0J11220g | CAGL0K03135g	3.59169e-05	7 / 29
		GO:0006407	rRNA export from nucleus	BP	CAGL0H00462g | CAGL0J11220g | CAGL0M02849g	0.000860798	3 / 29
		GO:0006616	SRP-dependent cotranslational protein targeting to membrane, translocation	BP	CAGL0G03289g | CAGL0G03795g	0.0105474	2 / 29
		GO:0006096	glycolytic process	BP	CAGL0E05610g | CAGL0I02486g	0.0306368	2 / 29
		GO:0006886	intracellular protein transport	BP	CAGL0E05896g | CAGL0J09064g | CAGL0K11088g	0.0306368	3 / 29
		GO:0007163	establishment or maintenance of cell polarity	BP	CAGL0E05896g | CAGL0G03289g	0.0306368	2 / 29
		GO:0033194	response to hydroperoxide	BP	CAGL0K06259g	0.0306368	1 / 29
		GO:0044070	regulation of anion transport	BP	CAGL0J09900g	0.0306368	1 / 29
		GO:0042262	DNA protection	BP	CAGL0K06259g	0.0306368	1 / 29
		GO:0006754	ATP biosynthetic process	BP	CAGL0A00495g	0.0306368	1 / 29
		GO:0006820	anion transport	BP	CAGL0J09900g	0.0306368	1 / 29
		GO:0070627	ferrous iron import	BP	CAGL0F06413g	0.0306368	1 / 29
		GO:0046688	response to copper ion	BP	CAGL0F06413g	0.0306368	1 / 29
		GO:0006610	ribosomal protein import into nucleus	BP	CAGL0G03443g	0.0306368	1 / 29
		GO:0000027	ribosomal large subunit assembly	BP	CAGL0F02937g | CAGL0G00990g	0.0331048	2 / 29
		GO:0046168	glycerol-3-phosphate catabolic process	BP	CAGL0C05137g	0.0331048	1 / 29
		GO:1902906	proteasome storage granule assembly	BP	CAGL0A00495g	0.0331048	1 / 29
		GO:1901684	arsenate ion transmembrane transport	BP	CAGL0F06413g	0.0331048	1 / 29
		GO:1902600	hydrogen ion transmembrane transport	BP	CAGL0A00495g	0.0331048	1 / 29
		GO:0000461	endonucleolytic cleavage to generate mature 3'-end of SSU-rRNA from (SSU-rRNA, 5.8S rRNA, LSU-rRNA)	BP	CAGL0M02849g	0.0331048	1 / 29
		GO:1900035	negative regulation of cellular response to heat	BP	CAGL0G03289g	0.0331048	1 / 29
		GO:0061077	chaperone-mediated protein folding	BP	CAGL0K06259g	0.0331048	1 / 29
		GO:0051453	regulation of intracellular pH	BP	CAGL0A00495g	0.0331048	1 / 29
		GO:0006827	high-affinity iron ion transmembrane transport	BP	CAGL0F06413g	0.0417094	1 / 29
		GO:0033215	iron assimilation by reduction and transport	BP	CAGL0F06413g	0.0417094	1 / 29
		GO:0006200	obsolete ATP catabolic process	BP	CAGL0A00495g	0.0417094	1 / 29
		GO:0006114	glycerol biosynthetic process	BP	CAGL0C05137g	0.0417094	1 / 29
		GO:0042744	hydrogen peroxide catabolic process	BP	CAGL0K06259g	0.0417094	1 / 29
		GO:0009298	GDP-mannose biosynthetic process	BP	CAGL0H04983g	0.0417094	1 / 29
		GO:0002181	cytoplasmic translation	BP	CAGL0G00990g | CAGL0M02849g	0.0439874	2 / 29
		GO:0000462	maturation of SSU-rRNA from tricistronic rRNA transcript (SSU-rRNA, 5.8S rRNA, LSU-rRNA)	BP	CAGL0A04521g | CAGL0K03135g	0.0479061	2 / 29
		GO:0007264	small GTPase mediated signal transduction	BP	CAGL0E05896g | CAGL0J09064g	0.0479061	2 / 29
		GO:0003400	regulation of COPII vesicle coating	BP	CAGL0E05896g	0.0479061	1 / 29
		GO:2000220	regulation of pseudohyphal growth	BP	CAGL0G03443g	0.0479061	1 / 29
		GO:0022627	cytosolic small ribosomal subunit	CC	CAGL0A04521g | CAGL0H00462g | CAGL0J11220g | CAGL0K03135g | CAGL0M02849g	2.39707e-05	5 / 29
		GO:0030686	90S preribosome	CC	CAGL0A04521g | CAGL0G00990g | CAGL0G06490g | CAGL0H00462g | CAGL0J11220g	0.000241019	5 / 29
		GO:0005576	extracellular region	CC	CAGL0G03795g | CAGL0H00462g | CAGL0J09900g | CAGL0J11220g	0.00744099	4 / 29
		GO:0022625	cytosolic large ribosomal subunit	CC	CAGL0F02937g | CAGL0G00990g | CAGL0G03575g	0.0306368	3 / 29
		GO:0005829	cytosol	CC	CAGL0C05137g | CAGL0E05610g | CAGL0G03289g | CAGL0G03443g | CAGL0G03795g | CAGL0G06490g | CAGL0H07887g | CAGL0I02486g | CAGL0I04356g | CAGL0J09240g | CAGL0K05973g | CAGL0K06259g | CAGL0K11088g	0.0306368	13 / 29
		GO:0042645	mitochondrial nucleoid	CC	CAGL0K05973g | CAGL0M09581g	0.0331048	2 / 29
		GO:0005844	polysome	CC	CAGL0G03795g | CAGL0K06259g	0.0331048	2 / 29
		GO:0016281	eukaryotic translation initiation factor 4F complex	CC	CAGL0I04356g	0.0331048	1 / 29
		GO:0033573	high-affinity iron permease complex	CC	CAGL0F06413g	0.0331048	1 / 29
		GO:0000015	phosphopyruvate hydratase complex	CC	CAGL0I02486g	0.0331048	1 / 29
		GO:0005754	mitochondrial proton-transporting ATP synthase, catalytic core	CC	CAGL0M09581g	0.0331048	1 / 29
		GO:0009331	glycerol-3-phosphate dehydrogenase complex	CC	CAGL0C05137g	0.0417094	1 / 29
		GO:0070971	endoplasmic reticulum exit site	CC	CAGL0E05896g	0.0479061	1 / 29
		GO:0003735	structural constituent of ribosome	MF	CAGL0A04521g | CAGL0F02937g | CAGL0G00990g | CAGL0G03575g | CAGL0G06490g | CAGL0H00462g | CAGL0J11220g | CAGL0K03135g | CAGL0M02849g	1.15531e-05	9 / 29
		GO:0051082	unfolded protein binding	MF	CAGL0G03289g | CAGL0G03795g | CAGL0K05973g | CAGL0K06259g	0.00744099	4 / 29
		GO:0004637	phosphoribosylamine-glycine ligase activity	MF	CAGL0H07887g	0.0306368	1 / 29
		GO:0004641	phosphoribosylformylglycinamidine cyclo-ligase activity	MF	CAGL0H07887g	0.0306368	1 / 29
		GO:0070180	large ribosomal subunit rRNA binding	MF	CAGL0G00990g	0.0306368	1 / 29
		GO:1901691	proton binding	MF	CAGL0A00495g	0.0306368	1 / 29
		GO:0008553	hydrogen-exporting ATPase activity, phosphorylative mechanism	MF	CAGL0A00495g	0.0306368	1 / 29
		GO:0008308	voltage-gated anion channel activity	MF	CAGL0J09900g	0.0331048	1 / 29
		GO:0030955	potassium ion binding	MF	CAGL0E05610g	0.0331048	1 / 29
		GO:0004634	phosphopyruvate hydratase activity	MF	CAGL0I02486g	0.0331048	1 / 29
		GO:0004475	mannose-1-phosphate guanylyltransferase activity	MF	CAGL0H04983g	0.0331048	1 / 29
		GO:0004410	homocitrate synthase activity	MF	CAGL0J09240g	0.0331048	1 / 29
		GO:0004743	pyruvate kinase activity	MF	CAGL0E05610g	0.0331048	1 / 29
		GO:0004367	glycerol-3-phosphate dehydrogenase [NAD+] activity	MF	CAGL0C05137g	0.0331048	1 / 29
		GO:0003906	DNA-(apurinic or apyrimidinic site) lyase activity	MF	CAGL0J11220g	0.0417094	1 / 29
		GO:0004322	ferroxidase activity	MF	CAGL0F06413g	0.0417094	1 / 29
		GO:0000287	magnesium ion binding	MF	CAGL0E05610g | CAGL0I02486g	0.0476655	2 / 29
		GO:0005381	iron ion transmembrane transporter activity	MF	CAGL0F06413g	0.0479061	1 / 29
		GO:0008379	thioredoxin peroxidase activity	MF	CAGL0K06259g	0.0479061	1 / 29
		FungiFun-based GO analysis of 76 CgSub2-interacting proteins in Cghog1Δ mutant
		GO ID	GO name	GO namespace	Gene ID(s)	Adjusted p-value	# genes / input
		GO:0006412	translation	BP	CAGL0A04521g | CAGL0B04257g | CAGL0E02013g | CAGL0F09031g | CAGL0G03575g | CAGL0G05027g | CAGL0G06490g | CAGL0G07227g | CAGL0H00462g | CAGL0H05643g | CAGL0J10164g | CAGL0K00671g | CAGL0K02123g | CAGL0K03135g | CAGL0K06567g | CAGL0K07414g | CAGL0M00814g | CAGL0M03861g | CAGL0M06523g | CAGL0M10241g	5.550448e-16	20 / 76
		GO:0006414	translational elongation	BP	CAGL0A03234g | CAGL0B03487g | CAGL0G00990g | CAGL0L05148g	0.000386921	4 / 76
		GO:0046034	ATP metabolic process	BP	CAGL0C00649g | CAGL0I03960g	0.00448504	2 / 76
		GO:1902906	proteasome storage granule assembly	BP	CAGL0A00495g | CAGL0C00649g	0.00448504	2 / 76
		GO:0000462	maturation of SSU-rRNA from tricistronic rRNA transcript (SSU-rRNA, 5.8S rRNA, LSU-rRNA)	BP	CAGL0A04521g | CAGL0G05027g | CAGL0H05643g | CAGL0K03135g | CAGL0M00814g	0.00504787	5 / 76
		GO:0042026	protein refolding	BP	CAGL0K05973g | CAGL0L00495g | CAGL0M06083g	0.00866679	3 / 76
		GO:0006407	rRNA export from nucleus	BP	CAGL0G07227g | CAGL0H00462g | CAGL0K02123g	0.00866679	3 / 76
		GO:0072671	mitochondria-associated ubiquitin-dependent protein catabolic process	BP	CAGL0J09350g | CAGL0M06105g	0.00866679	2 / 76
		GO:0000470	maturation of LSU-rRNA	BP	CAGL0E03938g | CAGL0G09130g	0.0149366	2 / 76
		GO:0071712	ER-associated misfolded protein catabolic process	BP	CAGL0J09350g | CAGL0M06105g	0.0149366	2 / 76
		GO:0071629	cytoplasm-associated proteasomal ubiquitin-dependent protein catabolic process	BP	CAGL0J09350g | CAGL0M06105g	0.021015	2 / 76
		GO:0051228	mitotic spindle disassembly	BP	CAGL0J09350g | CAGL0M06105g	0.021015	2 / 76
		GO:0006458	'de novo' protein folding	BP	CAGL0K05973g | CAGL0L00495g	0.021015	2 / 76
		GO:1900182	positive regulation of protein localization to nucleus	BP	CAGL0J09350g | CAGL0M06105g	0.0272078	2 / 76
		GO:0006616	SRP-dependent cotranslational protein targeting to membrane, translocation	BP	CAGL0D02948g | CAGL0G03795g	0.0344173	2 / 76
		GO:1990116	ribosome-associated ubiquitin-dependent protein catabolic process	BP	CAGL0J09350g | CAGL0M06105g	0.0344173	2 / 76
		GO:0006189	'de novo' IMP biosynthetic process	BP	CAGL0H07887g | CAGL0K04499g	0.0417898	2 / 76
		GO:0030970	retrograde protein transport, ER to cytosol	BP	CAGL0J09350g | CAGL0M06105g	0.0417898	2 / 76
		GO:0022625	cytosolic large ribosomal subunit	CC	CAGL0E02013g | CAGL0E03938g | CAGL0G00990g | CAGL0G03575g | CAGL0G09130g | CAGL0J09350g | CAGL0J10164g | CAGL0K06567g | CAGL0K07414g | CAGL0L11462g | CAGL0M03861g | CAGL0M06523g | CAGL0M10241g	1.815384e-11	13 / 76
		GO:0022627	cytosolic small ribosomal subunit	CC	CAGL0A04521g | CAGL0D02090g | CAGL0F09031g | CAGL0G05027g | CAGL0H00462g | CAGL0H05643g | CAGL0K03135g	7.11425e-06	7 / 76
		GO:0030686	90S preribosome	CC	CAGL0A04521g | CAGL0F09031g | CAGL0G00990g | CAGL0G05027g | CAGL0G06490g | CAGL0H00462g | CAGL0H05643g | CAGL0M00814g	2.7151e-05	8 / 76
		GO:0005832	chaperonin-containing T-complex	CC	CAGL0D03014g | CAGL0F07887g | CAGL0G03795g | CAGL0G08272g	0.000297583	4 / 76
		GO:0005840	ribosome	CC	CAGL0A02090g | CAGL0A03234g | CAGL0B04257g | CAGL0G06490g | CAGL0G07227g | CAGL0K00671g | CAGL0K02123g | CAGL0M00814g	0.000386921	8 / 76
		GO:0030126	COPI vesicle coat	CC	CAGL0A04741g | CAGL0K11088g | CAGL0M03531g	0.00418987	3 / 76
		GO:0005576	extracellular region	CC	CAGL0F09031g | CAGL0G03795g | CAGL0G07227g | CAGL0H00462g | CAGL0J09900g | CAGL0M00814g	0.00521269	6 / 76
		GO:0034098	Cdc48p-Npl4p-Ufd1p AAA ATPase complex	CC	CAGL0J09350g | CAGL0M06105g	0.00866679	2 / 76
		GO:0036266	Cdc48p-Npl4p-Vms1p AAA ATPase complex	CC	CAGL0J09350g | CAGL0M06105g	0.00866679	2 / 76
		GO:0005829	cytosol	CC	CAGL0A02090g | CAGL0A03234g | CAGL0B02189g | CAGL0B04257g | CAGL0B04345g | CAGL0D02090g | CAGL0D03432g | CAGL0E05610g | CAGL0G03443g | CAGL0G03795g | CAGL0G06490g | CAGL0G07227g | CAGL0H07887g | CAGL0I04356g | CAGL0I07227g | CAGL0J08415g | CAGL0J09240g | CAGL0J09350g | CAGL0K02123g | CAGL0K05973g | CAGL0K06259g | CAGL0K11088g | CAGL0L00495g | CAGL0M00814g | CAGL0M03531g | CAGL0M06083g | CAGL0M061…	0.0225006	28 / 76
		GO:1990112	RQC complex	CC	CAGL0J09350g | CAGL0M06105g	0.0272078	2 / 76
		GO:0000837	Doa10p ubiquitin ligase complex	CC	CAGL0J09350g | CAGL0M06105g	0.0344173	2 / 76
		GO:0031965	nuclear membrane	CC	CAGL0D02948g | CAGL0G03443g | CAGL0M13871g	0.0429456	3 / 76
		GO:0005844	polysome	CC	CAGL0G03795g | CAGL0K06259g | CAGL0M06083g	0.0466087	3 / 76
		GO:0003735	structural constituent of ribosome	MF	CAGL0A04521g | CAGL0B04257g | CAGL0E02013g | CAGL0F09031g | CAGL0G00990g | CAGL0G03575g | CAGL0G05027g | CAGL0G06490g | CAGL0G07227g | CAGL0H00462g | CAGL0H05643g | CAGL0J10164g | CAGL0K00671g | CAGL0K02123g | CAGL0K03135g | CAGL0K06567g | CAGL0K07414g | CAGL0L11462g | CAGL0M00814g | CAGL0M03861g | CAGL0M06523g | CAGL0M10241g	1.254172e-14	22 / 76
		GO:0051082	unfolded protein binding	MF	CAGL0D02948g | CAGL0D03014g | CAGL0F07887g | CAGL0G03795g | CAGL0G08272g | CAGL0K05973g | CAGL0K06259g | CAGL0L00495g	0.000102995	8 / 76
		GO:0005524	ATP binding	MF	CAGL0A02090g | CAGL0B03487g | CAGL0C00649g | CAGL0D03014g | CAGL0F07887g | CAGL0G03795g | CAGL0G08272g | CAGL0H07887g | CAGL0I03960g | CAGL0I04356g | CAGL0J08415g | CAGL0J09350g | CAGL0K05973g | CAGL0L00495g | CAGL0M05533g | CAGL0M06083g	0.00418987	16 / 76
		GO:0016887	ATPase activity	MF	CAGL0B03487g | CAGL0B04345g | CAGL0D02948g | CAGL0J09350g | CAGL0K05973g	0.0134256	5 / 76
		GO:0008139	nuclear localization sequence binding	MF	CAGL0G03443g | CAGL0M13871g	0.021015	2 / 76
		GO:0050660	flavin adenine dinucleotide binding	MF	CAGL0I00748g | CAGL0J00847g | CAGL0K03465g	0.0261953	3 / 76
		GO:0003723	RNA binding	MF	CAGL0F09031g | CAGL0G07227g | CAGL0J10164g | CAGL0L11462g | CAGL0M03861g | CAGL0M10241g	0.0369729	6 / 76
		GO:0003746	translation elongation factor activity	MF	CAGL0B03487g | CAGL0L05148g	0.0492536	2 / 76
		FungiFun-based GO analysis of 21 CgSub2-interacting proteins that are common to both wt and Cghog1Δ strains
		GO ID	GO name	GO namespace	Gene ID(s)	Adjusted p-value	# genes / input
		GO:0006412	translation	BP	CAGL0A04521g | CAGL0G03575g | CAGL0G06490g | CAGL0H00462g | CAGL0K03135g	0.00155302	5 / 21
		GO:0046688	response to copper ion	BP	CAGL0F06413g	0.0242871	1 / 21
		GO:0042262	DNA protection	BP	CAGL0K06259g	0.0242871	1 / 21
		GO:0033194	response to hydroperoxide	BP	CAGL0K06259g	0.0242871	1 / 21
		GO:0006610	ribosomal protein import into nucleus	BP	CAGL0G03443g	0.0242871	1 / 21
		GO:0044070	regulation of anion transport	BP	CAGL0J09900g	0.0242871	1 / 21
		GO:0006754	ATP biosynthetic process	BP	CAGL0A00495g	0.0242871	1 / 21
		GO:0006820	anion transport	BP	CAGL0J09900g	0.0242871	1 / 21
		GO:0070627	ferrous iron import	BP	CAGL0F06413g	0.0242871	1 / 21
		GO:1902600	hydrogen ion transmembrane transport	BP	CAGL0A00495g	0.028788	1 / 21
		GO:0051453	regulation of intracellular pH	BP	CAGL0A00495g	0.028788	1 / 21
		GO:1902906	proteasome storage granule assembly	BP	CAGL0A00495g	0.028788	1 / 21
		GO:1901684	arsenate ion transmembrane transport	BP	CAGL0F06413g	0.028788	1 / 21
		GO:0061077	chaperone-mediated protein folding	BP	CAGL0K06259g	0.028788	1 / 21
		GO:0000462	maturation of SSU-rRNA from tricistronic rRNA transcript (SSU-rRNA, 5.8S rRNA, LSU-rRNA)	BP	CAGL0A04521g | CAGL0K03135g	0.0344824	2 / 21
		GO:0009298	GDP-mannose biosynthetic process	BP	CAGL0H04983g	0.0344824	1 / 21
		GO:0006827	high-affinity iron ion transmembrane transport	BP	CAGL0F06413g	0.0344824	1 / 21
		GO:0006200	obsolete ATP catabolic process	BP	CAGL0A00495g	0.0344824	1 / 21
		GO:0042744	hydrogen peroxide catabolic process	BP	CAGL0K06259g	0.0344824	1 / 21
		GO:0033215	iron assimilation by reduction and transport	BP	CAGL0F06413g	0.0344824	1 / 21
		GO:2000220	regulation of pseudohyphal growth	BP	CAGL0G03443g	0.0426906	1 / 21
		GO:0051131	chaperone-mediated protein complex assembly	BP	CAGL0K05973g	0.0467434	1 / 21
		GO:0006458	'de novo' protein folding	BP	CAGL0K05973g	0.0467434	1 / 21
		GO:0045041	protein import into mitochondrial intermembrane space	BP	CAGL0K05973g	0.0467434	1 / 21
		GO:0030686	90S preribosome	CC	CAGL0A04521g | CAGL0G00990g | CAGL0G06490g | CAGL0H00462g	0.00155302	4 / 21
		GO:0022627	cytosolic small ribosomal subunit	CC	CAGL0A04521g | CAGL0H00462g | CAGL0K03135g	0.00503916	3 / 21
		GO:0005576	extracellular region	CC	CAGL0G03795g | CAGL0H00462g | CAGL0J09900g	0.0242871	3 / 21
		GO:0005844	polysome	CC	CAGL0G03795g | CAGL0K06259g	0.0279942	2 / 21
		GO:0016281	eukaryotic translation initiation factor 4F complex	CC	CAGL0I04356g	0.028788	1 / 21
		GO:0033573	high-affinity iron permease complex	CC	CAGL0F06413g	0.028788	1 / 21
		GO:0005829	cytosol	CC	CAGL0E05610g | CAGL0G03443g | CAGL0G03795g | CAGL0G06490g | CAGL0H07887g | CAGL0I04356g | CAGL0J09240g | CAGL0K05973g | CAGL0K06259g | CAGL0K11088g	0.0291623	10 / 21
		GO:0022625	cytosolic large ribosomal subunit	CC	CAGL0G00990g | CAGL0G03575g	0.0467434	2 / 21
		GO:0003735	structural constituent of ribosome	MF	CAGL0A04521g | CAGL0G00990g | CAGL0G03575g | CAGL0G06490g | CAGL0H00462g | CAGL0K03135g	0.00155302	6 / 21
		GO:0051082	unfolded protein binding	MF	CAGL0G03795g | CAGL0K05973g | CAGL0K06259g	0.0242871	3 / 21
		GO:0004641	phosphoribosylformylglycinamidine cyclo-ligase activity	MF	CAGL0H07887g	0.0242871	1 / 21
		GO:0008553	hydrogen-exporting ATPase activity, phosphorylative mechanism	MF	CAGL0A00495g	0.0242871	1 / 21
		GO:0004637	phosphoribosylamine-glycine ligase activity	MF	CAGL0H07887g	0.0242871	1 / 21
		GO:0070180	large ribosomal subunit rRNA binding	MF	CAGL0G00990g	0.0242871	1 / 21
		GO:1901691	proton binding	MF	CAGL0A00495g	0.0242871	1 / 21
		GO:0004410	homocitrate synthase activity	MF	CAGL0J09240g	0.028788	1 / 21
		GO:0030955	potassium ion binding	MF	CAGL0E05610g	0.028788	1 / 21
		GO:0004743	pyruvate kinase activity	MF	CAGL0E05610g	0.028788	1 / 21
		GO:0004475	mannose-1-phosphate guanylyltransferase activity	MF	CAGL0H04983g	0.028788	1 / 21
		GO:0008308	voltage-gated anion channel activity	MF	CAGL0J09900g	0.028788	1 / 21
		GO:0004322	ferroxidase activity	MF	CAGL0F06413g	0.0344824	1 / 21
		GO:0008379	thioredoxin peroxidase activity	MF	CAGL0K06259g	0.0426906	1 / 21
		GO:0005381	iron ion transmembrane transporter activity	MF	CAGL0F06413g	0.0426906	1 / 21
		GO:0008139	nuclear localization sequence binding	MF	CAGL0G03443g	0.0467434	1 / 21
		GO:0008237	metallopeptidase activity	MF	CAGL0J00341g	0.0467434	1 / 21
		FungiFun-based GO analysis of 55 CgSub2-interacting proteins that are uniquely present in Cghog1Δ mutant
		GO ID	GO name	GO namespace	Gene ID(s)	Adjusted p-value	# genes / input
		GO:0006412	translation	BP	CAGL0B04257g | CAGL0E02013g | CAGL0F09031g | CAGL0G05027g | CAGL0G07227g | CAGL0H05643g | CAGL0J10164g | CAGL0K00671g | CAGL0K02123g | CAGL0K06567g | CAGL0K07414g | CAGL0M00814g | CAGL0M03861g | CAGL0M06523g | CAGL0M10241g	6.303761e-12	15 / 55
		GO:0046034	ATP metabolic process	BP	CAGL0C00649g | CAGL0I03960g	0.00439646	2 / 55
		GO:0006414	translational elongation	BP	CAGL0A03234g | CAGL0B03487g | CAGL0L05148g	0.00514461	3 / 55
		GO:0072671	mitochondria-associated ubiquitin-dependent protein catabolic process	BP	CAGL0J09350g | CAGL0M06105g	0.00645057	2 / 55
		GO:0000470	maturation of LSU-rRNA	BP	CAGL0E03938g | CAGL0G09130g	0.010071	2 / 55
		GO:0071712	ER-associated misfolded protein catabolic process	BP	CAGL0J09350g | CAGL0M06105g	0.010071	2 / 55
		GO:0071629	cytoplasm-associated proteasomal ubiquitin-dependent protein catabolic process	BP	CAGL0J09350g | CAGL0M06105g	0.012288	2 / 55
		GO:0051228	mitotic spindle disassembly	BP	CAGL0J09350g | CAGL0M06105g	0.012288	2 / 55
		GO:1900182	positive regulation of protein localization to nucleus	BP	CAGL0J09350g | CAGL0M06105g	0.0165689	2 / 55
		GO:1990116	ribosome-associated ubiquitin-dependent protein catabolic process	BP	CAGL0J09350g | CAGL0M06105g	0.0201658	2 / 55
		GO:0030970	retrograde protein transport, ER to cytosol	BP	CAGL0J09350g | CAGL0M06105g	0.0237461	2 / 55
		GO:0070651	nonfunctional rRNA decay	BP	CAGL0J09350g | CAGL0M06105g	0.035075	2 / 55
		GO:0042026	protein refolding	BP	CAGL0L00495g | CAGL0M06083g	0.0422293	2 / 55
		GO:0006407	rRNA export from nucleus	BP	CAGL0G07227g | CAGL0K02123g	0.0422293	2 / 55
		GO:0000462	maturation of SSU-rRNA from tricistronic rRNA transcript (SSU-rRNA, 5.8S rRNA, LSU-rRNA)	BP	CAGL0G05027g | CAGL0H05643g | CAGL0M00814g	0.0422293	3 / 55
		GO:0015991	ATP hydrolysis coupled proton transport	BP	CAGL0C00649g | CAGL0I03960g	0.0422293	2 / 55
		GO:0006099	tricarboxylic acid cycle	BP	CAGL0I07227g | CAGL0J00847g	0.0422293	2 / 55
		GO:0032205	negative regulation of telomere maintenance	BP	CAGL0F04433g	0.0422293	1 / 55
		GO:0030908	protein splicing	BP	CAGL0I03960g	0.0422293	1 / 55
		GO:0035435	phosphate ion transmembrane transport	BP	CAGL0F00231g	0.0422293	1 / 55
		GO:0019856	pyrimidine nucleobase biosynthetic process	BP	CAGL0F04433g	0.0422293	1 / 55
		GO:0043419	urea catabolic process	BP	CAGL0M05533g	0.0422293	1 / 55
		GO:0051084	'de novo' posttranslational protein folding	BP	CAGL0D02948g	0.0422293	1 / 55
		GO:1902454	positive regulation of autophagic vacuole fusion	BP	CAGL0E00649g	0.0422293	1 / 55
		GO:1990171	SCF complex disassembly in response to cadmium stress	BP	CAGL0J09350g	0.0422293	1 / 55
		GO:0022625	cytosolic large ribosomal subunit	CC	CAGL0E02013g | CAGL0E03938g | CAGL0G09130g | CAGL0J09350g | CAGL0J10164g | CAGL0K06567g | CAGL0K07414g | CAGL0L11462g | CAGL0M03861g | CAGL0M06523g | CAGL0M10241g	2.07347e-10	11 / 55
		GO:0005840	ribosome	CC	CAGL0A02090g | CAGL0A03234g | CAGL0B04257g | CAGL0G07227g | CAGL0K00671g | CAGL0K02123g | CAGL0M00814g	0.000703173	7 / 55
		GO:0005832	chaperonin-containing T-complex	CC	CAGL0D03014g | CAGL0F07887g | CAGL0G08272g	0.00439646	3 / 55
		GO:0022627	cytosolic small ribosomal subunit	CC	CAGL0D02090g | CAGL0F09031g | CAGL0G05027g | CAGL0H05643g	0.00542121	4 / 55
		GO:0036266	Cdc48p-Npl4p-Vms1p AAA ATPase complex	CC	CAGL0J09350g | CAGL0M06105g	0.00645057	2 / 55
		GO:0034098	Cdc48p-Npl4p-Ufd1p AAA ATPase complex	CC	CAGL0J09350g | CAGL0M06105g	0.00645057	2 / 55
		GO:1990112	RQC complex	CC	CAGL0J09350g | CAGL0M06105g	0.0165689	2 / 55
		GO:0030686	90S preribosome	CC	CAGL0F09031g | CAGL0G05027g | CAGL0H05643g | CAGL0M00814g	0.0189287	4 / 55
		GO:0000837	Doa10p ubiquitin ligase complex	CC	CAGL0J09350g | CAGL0M06105g	0.0201658	2 / 55
		GO:0030126	COPI vesicle coat	CC	CAGL0A04741g | CAGL0M03531g	0.0237461	2 / 55
		GO:0000839	Hrd1p ubiquitin ligase ERAD-L complex	CC	CAGL0J09350g | CAGL0M06105g	0.0411736	2 / 55
		GO:0033178	proton-transporting two-sector ATPase complex, catalytic domain	CC	CAGL0I03960g	0.0422293	1 / 55
		GO:0097268	cytoophidium	CC	CAGL0F04433g	0.0422293	1 / 55
		GO:0003735	structural constituent of ribosome	MF	CAGL0B04257g | CAGL0E02013g | CAGL0F09031g | CAGL0G05027g | CAGL0G07227g | CAGL0H05643g | CAGL0J10164g | CAGL0K00671g | CAGL0K02123g | CAGL0K06567g | CAGL0K07414g | CAGL0L11462g | CAGL0M00814g | CAGL0M03861g | CAGL0M06523g | CAGL0M10241g	1.84329e-10	16 / 55
		GO:0051082	unfolded protein binding	MF	CAGL0D02948g | CAGL0D03014g | CAGL0F07887g | CAGL0G08272g | CAGL0L00495g	0.00773456	5 / 55
		GO:0005524	ATP binding	MF	CAGL0A02090g | CAGL0B03487g | CAGL0C00649g | CAGL0D03014g | CAGL0F07887g | CAGL0G08272g | CAGL0I03960g | CAGL0J08415g | CAGL0J09350g | CAGL0L00495g | CAGL0M05533g | CAGL0M06083g	0.0114058	12 / 55
		GO:0003723	RNA binding	MF	CAGL0F09031g | CAGL0G07227g | CAGL0J10164g | CAGL0L11462g | CAGL0M03861g | CAGL0M10241g	0.011861	6 / 55
		GO:0050660	flavin adenine dinucleotide binding	MF	CAGL0I00748g | CAGL0J00847g | CAGL0K03465g	0.012288	3 / 55
		GO:0016887	ATPase activity	MF	CAGL0B03487g | CAGL0B04345g | CAGL0D02948g | CAGL0J09350g	0.0205214	4 / 55
		GO:0003746	translation elongation factor activity	MF	CAGL0B03487g | CAGL0L05148g	0.0292505	2 / 55
		GO:0004642	phosphoribosylformylglycinamidine synthase activity	MF	CAGL0K04499g	0.0422293	1 / 55
		GO:0005049	nuclear export signal receptor activity	MF	CAGL0B02189g	0.0422293	1 / 55
		GO:0004724	magnesium-dependent protein serine/threonine phosphatase activity	MF	CAGL0E00649g	0.0422293	1 / 55
		GO:0004847	urea carboxylase activity	MF	CAGL0M05533g	0.0422293	1 / 55
		GO:0042277	peptide binding	MF	CAGL0M06083g	0.0422293	1 / 55
		GO:0004582	dolichyl-phosphate beta-D-mannosyltransferase activity	MF	CAGL0G09955g	0.0422293	1 / 55
		GO:0004313	[acyl-carrier-protein] S-acetyltransferase activity	MF	CAGL0D00528g	0.0422293	1 / 55
		GO:0004039	allophanate hydrolase activity	MF	CAGL0M05533g	0.0422293	1 / 55
		GO:0003954	NADH dehydrogenase activity	MF	CAGL0I00748g	0.0422293	1 / 55
		GO:0003883	CTP synthase activity	MF	CAGL0F04433g	0.0422293	1 / 55
		GO:0004319	enoyl-[acyl-carrier-protein] reductase (NADPH, B-specific) activity	MF	CAGL0D00528g	0.0422293	1 / 55
		GO:0004318	enoyl-[acyl-carrier-protein] reductase (NADH) activity	MF	CAGL0D00528g	0.0422293	1 / 55
