# Supplementary material for: The Hog1 MAPK substrate governs Candida glabrata-epithelial cell adhesion via the histone H2A variant
Source: PLoS Genet. 2024 May 14;20(5):e1011281. doi: 10.1371/journal.pgen.1011281 (PMC11125552; doi:10.1371/journal.pgen.1011281)
Supplement: S5 Table — (XLSX) [file pgen.1011281.s014.xlsx]

## Sheet: Sheet1
	S5 Table : List of strains used in the study.
	C. glabrata strain	Genotype	Reference
	YRK19	ura3Δ::Tn903 G418R (BG14)	[1]
	YRK 20	URA3 (BG 462) (wt)	[2]
	YRK964	URA3 Cghog1∆::nat1 (Cghog1Δ)	[3]
	YRK1024	ura3Δ::Tn903 G418R Cghog1∆::nat1	[3]
	YRK1047	ura3Δ::Tn903 G418R Cghog1∆::nat1/pRK1027 (Cghog1Δ+CgHOG1)	[3]
	YRK1057	ura3Δ::Tn903 G418R (YRK19)/pRK74 (wt+V)	Lab Collection
	YRK1166	ura3Δ::Tn903 G418R Cghog1∆::nat1/pRK74 (Cghog1Δ+V)	Lab Collection
	YRK1556	ura3Δ::Tn903 G418R Cghog1∆::nat1/pRK1148 (Cghog1Δ+SFB-CgHOG1)	Lab Collection
	YRK1564	ura3Δ::Tn903 G418R Cghog1∆::nat1/pRK1131 (Cghog1Δ+SFB-V)	Lab Collection
	YRK2127	ura3Δ::Tn903 G418R Cghog1∆::nat1/pRK1405 (Cghog1Δ+CgHOG1K52A)	This study
	YRK2129	ura3Δ::Tn903 G418R Cghog1∆::nat1/pRK1404 (Cghog1Δ+CgHOG1T174A/Y176F)	This study
	YRK2161	URA3 Cgino80∆::nat1 (Cgino80Δ)	Lab Collection
	YRK2166	URA3 Cgswr1∆::nat1 (Cgswr1Δ)	Lab Collection
	YRK2803	ura3Δ::Tn903 G418R (YRK19)/pRK1701 (wt/CgSUB2)	This study
	YRK3013	ura3Δ::Tn903 G418R Cghog1∆::nat1/pRK1701 (Cghog1Δ/CgSUB2)	This study
	YRK3181	ura3Δ::Tn903 G418R Cgslt2∆::nat1/pRK1701 (Cgslt2Δ/CgSUB2)	This study
	YRK3199	ura3Δ::Tn903 G418R (YRK19)/pRK1812 (wt/GFP-SFB)	This study
	YRK3206	ura3Δ::Tn903 G418R Cghog1∆slt2∆::nat1/pRK1701 (Cghog1ΔCgslt2Δ/CgSUB2)	This study
	YRK3294	ura3Δ::Tn903 G418R Cgsub2∆::nat1/pRK1853 (Cgsub2Δ*)	This study
	YRK3372	ura3Δ::Tn903 G418R Cghog1∆sub2∆::nat1/pRK1853 (Cghog1ΔCgsub2Δ*)	This study
	YRK3375	ura3Δ::Tn903 G418R Cghog1htz1∆::nat1	This study
	YRK3870	ura3Δ::Tn903 G418R (YRK19)/pRK1701 & pRK1965 (wt/CgSUB2-SFB & V-GFP)	This study
	YRK3871	ura3Δ::Tn903 G418R Cghog1∆/pRK1701 & pRK1965 (Cghog1Δ/CgSUB2-SFB & V-GFP)	This study
	YRK3872	ura3Δ::Tn903 G418R (YRK19)/pRK1701 & pRK1981 (wt/CgSUB2-SFB & CgHtz1-GFP)	This study
	YRK3979	ura3Δ::Tn903 G418R Cghog1∆/pRK1701 & pRK1981 (Cghog1Δ/CgSUB2-SFB & CgHtz1-GFP)	This study
	YRK4177	ura3Δ::Tn903 G418R Cghtz1∆::nat1	This study
	YRK4390	URA3 Cghog1∆htz1∆::nat1 (Cghog1Δhtz1Δ)	This study
	YRK4392	URA3 Cghtz1∆::nat1 (Cghtz1Δ)	This study
	YRK4640	ura3Δ::Tn903 G418R (YRK19)/pRK2181 (wt/CgSUB2S200A)	This study
	YRK4729	ura3Δ::Tn903 G418R (YRK19)/pRK2259 (wt/CgHTZ1)	This study
	YRK4735	ura3Δ::Tn903 G418R Cghtz1∆::nat1/pRK2257 (Cghtz1Δ+CgHTZ1-SFB)	This study
	YRK4737	ura3Δ::Tn903 G418R Cghtz1∆::nat1/pRK2259 (Cghtz1Δ+CgHTZ1)	This study
	YRK4909	ura3Δ::Tn903 G418R Cghtz1∆::nat1/pRK1701 (Cghtz1Δ/CgSUB2)	This study
	YRK4911	ura3Δ::Tn903 G418R Cghog1Δhtz1∆::nat1/pRK1701 (Cghog1Δhtz1Δ/CgSUB2)	This study
	YRK5121	ura3Δ::Tn903 G418R (YRK19)/pRK2389 (wt/CgSUB2T230A)	This study
	YRK5123	ura3Δ::Tn903 G418R Cghog1Δhtz1∆::nat1/pRK2259 (Cghog1Δhtz1Δ+CgHTZ1)	This study
	YRK5167	ura3Δ::Tn903 G418R (YRK19)/pRK2454 (wt/CgSUB2T176A)	This study
	YRK5171	ura3Δ::Tn903 G418R (YRK19)/pRK2392 (wt/CgSUB2T395A)	This study
	YRK5397	URA3 Cghog1∆epa1∆::nat1 (Cghog1∆epa1∆)	This study
	YRK6150	ura3Δ::Tn903 G418R Cgsub2∆::nat1/pRK2181 (Cgsub2Δ+CgSUB2S200A)	This study
	YRK6152	ura3Δ::Tn903 G418R Cgsub2∆::nat1/pRK2389 (Cgsub2Δ+CgSUB2T230A)	This study
	YRK6154	ura3Δ::Tn903 G418R Cgsub2∆::nat1/pRK2454 (Cgsub2Δ+CgSUB2T176A)	This study
	YRK6156	ura3Δ::Tn903 G418R Cgsub2∆::nat1/pRK2392 (Cgsub2Δ+CgSUB2T395A)	This study
	YRK6158	ura3Δ::Tn903 G418R Cgsub2∆::nat1/pRK1701 (Cgsub2Δ+CgSUB2)	This study
	YRK5957	ura3Δ::Tn903 G418R Cghog1∆::nat1/pRK2859 (Cghog1Δ+CgHOG1)	This study
	YRK5959	ura3Δ::Tn903 G418R Cghog1Δhtz1∆::nat1/pRK2859 (Cghog1Δhtz1Δ+CgHOG1)	This study
	E. coli strain	Common name	Reference
	BRK220	DH5α	Lab Collection
	BRK1062	BL21(DE3)	Lab Collection
	BRK1744	BL21(DE3)CodonPlus-RIL	Lab Collection
	BRK1782	BL21(DE3)/pRK1665	This study
	BRK1811	BL21(DE3)CodonPlus-RIL/pRK1809	This study
	References
	1. Cormack BP, Falkow S. 1999. Efficient homologous and illegitimate recombination in the opportunistic yeast pathogen Candida glabrata. Genetics 151, 979–87
	2. De Las Penas A, et al. 2003. Virulence-related surface glycoproteins in the yeast pathogen Candida glabrata are encoded in subtelomeric clusters and subject to RAP1- and SIR-dependent transcriptional silencing. Genes Dev. 17, 2245-58
	3. Srivastava VK, Suneetha KJ, Kaur R. 2015. The mitogen-activated protein kinase CgHog1 is required for iron homeostasis, adherence and virulence in Candida glabrata. FEBS J. 282, 2142-66
