# Supplementary material for: The Hog1 MAPK substrate governs Candida glabrata-epithelial cell adhesion via the histone H2A variant
Source: PLoS Genet. 2024 May 14;20(5):e1011281. doi: 10.1371/journal.pgen.1011281 (PMC11125552; doi:10.1371/journal.pgen.1011281)
Supplement: S6 Table — (XLSX) [file pgen.1011281.s015.xlsx]

## Sheet: Sheet1
	S6 Table: List of plasmids used in the study.
	Plasmid	Description	Reference
	pRK70	pRD16, C. glabrata CEN/ARS plasmid for expressing S. cereviviae FLP1	Brendan Cormack laboratory
	pRK74	A CEN-ARS plasmid (pGRB2.2) of C. glabrata carrying S. cerevisiae URA3 as a selection marker. MCS sites are flanked by S. cerevisiae PGK1 promoter at one end and by 3' UTR of HIS3 at the other end	[1]
	pRK625	pCR2.1 plasmid containing the nat1 gene	Brendan Cormack laboratory
	pRK999	pCU-PDC1	Addgene (Plasmid #45323)
	pRK1000	pCU-PDC1-GFP	Addgene (Plasmid #45324)
	pRK1001	pCN-PDC1	Addgene (Plasmid #45325)
	pRK1011	pCU-MET3	Addgene (Plasmid #45336)
	pRK1016	pGRB2.1	Addgene (Plasmid #45341)
	pRK1027	CgHOG1 ORF (CAGL0M11748g) (1.34 kb) cloned in BamHI-XmaI sites in pRK74	[2]
	pRK1061	pET28a(+) plasmid	Lab Collection
	pRK1131	SFB (S-protein-FLAG epitope-streptavidin-binding peptide) tag cloned in XbaI-BamHI in pRK74	Lab Collection
	pRK1148	CgHOG1 ORF (CAGL0M11748g) (1.34 kb) cloned in BamHI-XmaI sites in pRK1131	Lab Collection
	pRK1349	SFB (S-protein-FLAG epitope-streptavidin-binding peptide) tag cloned in EcoRI-SalI sites of pRK999	Lab Collection
	pRK1404	CgHOG1T174A/Y176F(CAGL0M11748g) (1.34 kb) cloned in BamHI-XmaI sites in pRK74	This study
	pRK1405	CgHOG1K52A (CAGL0M11748g) (1.34 kb) cloned in BamHI-XmaI sites in pRK74	This study
	pRK1665	CgHOG1 ORF (CAGL0M11748g) (1.34 kb) cloned in BamHI-SacI sites in pRK1061	This study
	pRK1701	CgSUB2 ORF (CAGL0L06908g) (1.32 kb) cloned in XbaI-XmaI sites in pRK1349	This study
	pRK1809	CgSUB2 ORF (CAGL0L06908g) (1.32 kb) cloned in BamHI-SacI sites in pRK1061	This study
	pRK1812	SFB (S-protein-FLAG epitope-streptavidin-binding peptide) tag cloned in XbaI-SpeI in pRK1000	This study
	pRK1853	CgSUB2 ORF (CAGL0L06908g) (1.32 kb)-SFB (0.26 kb) cloned in XbaI-SalI sites in pRK1011	This study
	pRK1965	GFP tag cloned in EcoRI-SalI in pRK1001	This study
	pRK1981	CgHTZ1 ORF (CAGL0E02315g) (0.40 kb) cloned in XbaI-SpeI sites in pRK1965	This study
	pRK2181	CgSUB2S200A ORF (CAGL0L06908g) (1.32 kb) cloned in XbaI-XmaI sites in pRK1349	This study
	pRK2257	CgHTZ1 ORF (CAGL0E02315g) (0.40 kb) cloned in SpeI-XmaI sites in pRK1349	This study
	pRK2259	CgHTZ1 ORF (CAGL0E02315g) (0.40 kb) cloned in SpeI-XmaI sites in pRK999	This study
	pRK2389	CgSUB2T230A ORF (CAGL0L06908g) (1.32 kb) cloned in XbaI-XmaI sites in pRK1349	This study
	pRK2392	CgSUB2T395A ORF (CAGL0L06908g) (1.32 kb) cloned in XbaI-XmaI sites in pRK1349	This study
	pRK2454	CgSUB2T176A ORF (CAGL0L06908g) (1.32 kb) cloned in XbaI-XmaI sites in pRK1349	This study
	pRK2859	CgHOG1ORF (CAGL0M11748g) (1.34 kb) cloned with its endogenous promoter (1 kb upstream region of ORF) in SacI-XmaI in pRK1016	This study
	References
	1. Frieman MB, McCaffery JM, Cormack BP. 2002. Modular domain structure in the Candida glabrata adhesin Epa1p, a beta1,6 glucan-cross-linked cell wall protein. Mol Microbiol 46, 479-92
	2. Srivastava VK, Suneetha KJ, Kaur R. 2015. The mitogen-activated protein kinase CgHog1 is required for iron homeostasis, adherence and virulence in Candida glabrata. FEBS J. 282, 2142-2166
