# Supplementary material for: The Hog1 MAPK substrate governs Candida glabrata-epithelial cell adhesion via the histone H2A variant
Source: PLoS Genet. 2024 May 14;20(5):e1011281. doi: 10.1371/journal.pgen.1011281 (PMC11125552; doi:10.1371/journal.pgen.1011281)
Supplement: S7 Table — (XLSX) [file pgen.1011281.s016.xlsx]

## Sheet: Sheet1
	S7 Table : List of primers used in the study.
	Primer	Sequence (5’-3’)	Description	Restriction enzyme
	For gene cloning
	OgRK 2994	GATCGGATCCATGGCTACTAATGAAGAG	CgHOG1_Forward	BamHI
	OgRK 2995	AGCTGAGCTCTTGTTGGAATTCATTTGC	CgHOG1_Reverse	SacI
	OgRK 3200	TCGATCTAGAATGTCCCACGAAGGTGAAGAAG	CgSUB2_Forward	XbaI
	OgRK 3201	TCGACCCGGGGTTGTTTAAGTAAGTGGATGGG	CgSUB2_Reverse	XmaI
	OgRK 3449	TCGAGGATCCATGTCCCACGAAGGTGAAG	CgSUB2_Forward	BamHI
	OgRK 3450	TCGAGAGCTCTTAGTTGTTTAAGTAAGTGG	CgSUB2_Reverse	SacI
	OgRK 3930	TCGATCTAGAATGTCTGGTAAGATGCATGGAGG	CgHTZ1_Forward	XbaI
	OgRK 3931	TCGAACTAGTGTTTCTGTTCTTCTTACCCATC	CgHTZ1_Reverse	SpeI
	OgRK 4559	TCGAACTAGTATGTCTGGTAAGATGCATGGAGGTAAAGGTAAG	CgHTZ1_Forward	SpeI
	OgRK 4566	TCGACCCGGGGTTTCTGTTCTTCTTACCCATCTCTACCTTCAACAGCAG	CgHTZ1_Reverse	XmaI
	OgRK 4567	TCGACCCGGGTCAGTTTCTGTTCTTCTTACCCATCTCTACCTTCAACAGCAG	CgHTZ1_Reverse with stop codon	XmaI
	OgRK 6103	TCGAGAGCTCGGCGTTTGCATTACTTGATGCCAGAAC	CgHOG1_Promoter_Forward	SacI
	OgRK 6108	TCGACCCGGGTTATTGTTGGAATTCATTTGCAAAATGCAC	CgHOG1_Reverse	XmaI
	For site-directed mutagenesis
	OgRK 2583	CAAGTGGCAATCGCCAAGATCATGAAG	CgHOG1_Forward SDM_K52A
	OgRK 2584	CTTCATGATCTTGGCGATTGCCACTTG	CgHOG1_Reverse SDM_K52A
	OgRK 2585	CAGGACCCACAGATGGCAGGATTCGTCTCCACAAGATAC	CgHOG1_Forward SDM_T174A/Y176F
	OgRK 2586	GTATCTTGTGGAGACGAATCCTGCCATCTGTGGGTCCTG	CgHOG1_Reverse SDM_T174A/Y176F
	OgRK 4004	CTAAAGAACAAAGACGCCGCTCCTCACATTG	CgSUB2_Forward SDM_T176A
	OgRK 4005	CAATGTGAGGAGCGGCGTCTTTGTTCTTTAG	CgSUB2_Reverse SDM_T176A
	OgRK 4006	CAAGATGATTGACTTGGCTCACGTCAAGAACTTC	CgSUB2_Forward SDM_S200A
	OgRK 4007	GAAGTTCTTGACGTGAGCCAAGTCAATCATCTTG	CgSUB2_Reverse SDM_S200A
	OgRK 4008	GAAATTTTCAGAGCCGCTCCAAGAGACAAG	CgSUB2_Forward SDM_T230A
	OgRK 4009	CTTGTCTCTTGGAGCGGCTCTGAAAATTTC	CgSUB2_Reverse SDM_T230A
	OgRK 4010	CGGTAGATTCGGTGCCAAGGGTTTGG	CgSUB2_Forward SDM_T395A
	OgRK 4011	CCAAACCCTTGGCACCGAATCTACCG	CgSUB2_Reverse SDM_T395A
	For generation of deletion strains
	OgRK 3421	TGCATGTGATTTTTGCGAGA	CgSUB2_5' UTR Forward
	OgRK 3422	gcgtcgacctgcagcgtacgAGCAATTTGGCAATTGTACTTC	CgSUB2_5' UTR Reverse
	OgRK 3423	cgacggtgtcggtctcgtagTATCAACACAACCGCTGAGG	CgSUB2_3' UTR Forward
	OgRK 3424	TTGCGGTAGAATGACTGTGC	CgSUB2_3' UTR Reverse
	OgRK 3425	GAAGAAAGGAGCGGTGAAAA	CgSUB2_5' Integration check Forward
	OgRK 3426	AGTCGCATCTGAGCGAGAAT	CgSUB2_3' Integration check Reverse
	OgRK 3427	AACGCCAGAGAGTTGGCTTA	CgSUB2_Internal check Forward
	OgRK 3428	CGGTTCTTCTCACGCTCTTC	CgSUB2_Internal check Reverse
	OgRK 3611	GTCAGAGCGGATGATCGTTT	CgHTZ1_5' UTR Forward
	OgRK 3612	gcgtcgacctgcagcgtacgCGATGAGCACAAAGGGTTTT	CgHTZ1_5' UTR Reverse
	OgRK 3613	cgacggtgtcggtctcgtagTCGGAATACTGCCCAAAAAC	CgHTZ1_3' UTR Forward
	OgRK 3614	GTCGAGTTCAGCAACGTGAA	CgHTZ1_3' UTR Reverse
	OgRK 3615	ATATCATCGCTGGGGCAGTA	CgHTZ1_5' Integration check Forward
	OgRK 3616	ATCACTGCGAAAGGCAATCT	CgHTZ1_3' Integration check Reverse
	OgRK 3617	ATGTCTGGTAAGATGCATGGAG	CgHTZ1_Internal check Forward
	OgRK 3618	TCAGTTTCTGTTCTTCTTACCCATC	CgHTZ1_Internal check Reverse
	For amplification of nat1 cassette for C. glabrata gene disruption
	OgRK340	cgtacgctgcaggtcgacgcCTTCCGCTGCTAGGCGCGCCGTG	5' NAT half_Forward
	OgRK343	TCTGTTCCAACCAGAATAAG	5' NAT half_Reverse
	OgRK342	GTCTACTACTTTGGATGATAC	3' NAT half_Forward
	OgRK341	ctacgagaccgacaccgtcgGGCCGCTGACGAAGT	3' NAT half_Reverse
	OgRK344	TGCGCACGTCAAGACTGTCAAGG	5' integration check_Forward
	OgRK345	TGTGAATGCTGGTCGCTATACTGC	3' integration check_Reverse
	For qRT-PCR
	OgRK89	CTCCACCACTGCTGAAAGAG	CgACT1_Forward
	OgRK90	GGTCAATACCAGCAGATTCTAG	CgACT1_Reverse
	OgRK1531	GCAT GTTGATAGTTCCAAAA	EPA3_Forward
	OgRK1532	TAATTTGATCAG TAGCACCG	EPA3_Reverse
	OgRK1591	CGCTGTTTGATACATTACCAC	EPA6_Forward
	OgRK1593	GAAGGAGTACTATTGGTGATCG	EPA6_Reverse
	OgRK3453	ACGTATTGCCCGTTACAAGG	CgSUB2_Forward
	OgRK3454	CGAATCTACCGGCTCTACCA	CgSUB2_Reverse
	OgRK4711	AACCGCAAGAAAATCCTCCT	EPA1_Forward
	OgRK4712	CTCCACTGCTGTTGAACCTG	EPA1_Reverse
	OgRK4874	GTTTCCAACAATTAGAATA	EPA1 promoter_Forward
	OgRK4875	TCGCACAGCTATTTTGAAAT	EPA1 promoter_Reverse
	#Nucleotide sequences written in small case letters represent overhangs.
	*The underlined sequences correspond to cleavage sites of restriction enzymes.
