# Supplementary material for: The Hog1 MAPK substrate governs Candida glabrata-epithelial cell adhesion via the histone H2A variant
Source: PLoS Genet. 2024 May 14;20(5):e1011281. doi: 10.1371/journal.pgen.1011281 (PMC11125552; doi:10.1371/journal.pgen.1011281)
Supplement: S8 Table — (XLSX) [file pgen.1011281.s017.xlsx]

## Sheet: Sheet1
	S8 Table : List of antibodies used in the study.
	Name	Dilution used	Clonality	Company	Catalog number
	Primary antibodies
	Anti-CgHOG1	1:1,000	Polyclonal	Generated in house during this study	NA
	Anti-P-p38	1:5,000	Monoclonal	Cell Signaling Technology	4511L
	Anti-CgSUB2	1:1,000	Polyclonal	Generated in house during this study	NA
	Anti-HTZ1	1:2,500	Polyclonal	Active Motif	39647
	Anti-H2A	1:5,000	Monoclonal	Abcam	ab177308
	Anti-GFP	1:10,000	Polyclonal	Abcam	ab290
	Anti-FLAG	1:10,000	Monoclonal	Sigma	f1804
	Anti-GAPDH	1:10,000	Polyclonal	Abcam	ab22555
	Anti-mouse IgG	NA	Monoclonal	Abcam	ab190475
	Secondary antibodies
	Anti-rabbit	1:10,000		Cell Signaling Technology	7074S
	Anti-mouse	1:10,000		Cell Signaling Technology	7076S
	Anti-mouse (Mouse TrueBlot Ultra)	1:5,000		Rockland Immunochemicals	18-8817-31
