# Supplementary material for: The Hog1 MAPK substrate governs Candida glabrata-epithelial cell adhesion via the histone H2A variant
Source: PLoS Genet. 2024 May 14;20(5):e1011281. doi: 10.1371/journal.pgen.1011281 (PMC11125552; doi:10.1371/journal.pgen.1011281)
Supplement: S9 Table — (XLSX) [file pgen.1011281.s018.xlsx]

## Sheet: Fig 1
	Fig. 1B: wild-type (wt) and Cghog1Δ survival in systemic candidiasis (SC) model.								Mann-Whitney U-test		Fig. 1C: wild-type (wt) and Cghog1Δ survival in gastrointestinal candidiasis (GIC) model.								Mann-Whitney U-test
	Kidney										Caecum
	Day 1		Day 4		Day 1		Day 4				Day 1		Day 4		Day 1		Day 4
	RI	HI	RI	HI	RI	HI	RI	HI			RI	HI	RI	HI	RI	HI	RI	HI
	wt				Cghog1Δ						wt				Cghog1Δ
Geo mean	215326	310048	131172	67978.6	114634	274620	5567.14	3421.24		Geo mean	1.84873e+06	4.35615e+06	893194	128233	4.61413e+06	1.17584e+06	37926	37143.5
P-value	B & C	F & G	D & E	H & I	B & F	D & H	B & D	F & H		P-value	L & M	P & Q	N & O	R & S	L & P	N & R	L & N	P & R
	0.847	0.0192	0.3316	0.1463	0.0088	<0.0001	0.2169	<0.0001			0.0364	0.0014	0.0002	>0.9999	0.0132	<0.0001	0.0763	<0.0001
	Liver										Colon
	Day 1		Day 4		Day 1		Day 4				Day 1		Day 4		Day 1		Day 4
	RI	HI	RI	HI	RI	HI	RI	HI			RI	HI	RI	HI	RI	HI	RI	HI
	wt				Cghog1Δ						wt				Cghog1Δ
Geo mean	1.58655e+07	2.21421e+07	1.96693e+06	2.0978e+06	1.43067e+07	1.45469e+07	33208.7	63246.3		Geo mean	224827	195764	116792	19471.7	185991	146118	3977.08	2559.72
P-value	B & C	F & G	D & E	H & I	B & F	D & H	B & D	F & H		P-value	L & M	P & Q	N & O	R & S	L & P	N & R	L & N	P & R
	0.116	0.8977	0.936	0.0652	0.519	<0.0001	<0.0001	<0.0001			0.7017	0.3045	0.0005	0.3574	0.5877	<0.0001	0.052	<0.0001
	Spleen										Ileum
	Day 1		Day 4		Day 1		Day 4				Day 1		Day 4		Day 1		Day 4
	RI	HI	RI	HI	RI	HI	RI	HI			RI	HI	RI	HI	RI	HI	RI	HI
	wt				Cghog1Δ						wt				Cghog1Δ
Geo mean	1.11952e+06	1.03902e+06	1.12149e+06	573413	360657	721317	25639.9	17135.6		Geo mean	712093	207032	77235.2	13640.7	241496	416996	7537.74	2175.86
P-value	B & C	F & G	D & E	H & I	B & F	D & H	B & D	F & H		P-value	L & M	P & Q	N & O	R & S	L & P	N & R	L & N	P & R
	0.199	0.0281	0.1713	0.0652	<0.0001	<0.0001	0.885	<0.0001			0.0596	0.3443	0.0055	0.0249	0.0675	<0.0001	0.0004	<0.0001
	Brain										Stomach
	Day 1		Day 4		Day 1		Day 4				Day 1		Day 4		Day 1		Day 4
	RI	HI	RI	HI	RI	HI	RI	HI			RI	HI	RI	HI	RI	HI	RI	HI
	wt				Cghog1Δ						wt				Cghog1Δ
Geo mean	13843.1	14345.8	116004	104808	10999.7	11951.6	10436	4844.88		Geo mean	561312	283904	444102	301101	50492.4	80646.7	14581.4	3591.58
P-value	B & C	F & G	D & E	H & I	B & F	D & H	B & D	F & H		P-value	L & M	P & Q	N & O	R & S	L & P	N & R	L & N	P & R
	0.7477	0.8977	0.9487	0.0336	0.6522	<0.0001	<0.0001	0.7846			0.0682	0.2766	0.2677	0.0024	<0.0001	<0.0001	0.9095	0.0061

## Sheet: Fig 3
	Fig. 3A: A representative Western blot showing elevated CgHog1-CgSub2 interaction in wt grown in ferric chloride (1 mM)-containing YNB medium for 2 h.
		IP		Hog1_Input		Sub2_Input			Hog1-P_Input
		wt	wt_HI	wt	wt_HI	wt	Cghog1Δ	wt_HI	wt	wt_HI
		1	1.29233	1	0.912986	1	0.79957	1.13012	1	3.28843
		1	1.40924	1	1.23089	1	1.00213	1.52558	1	4.56864
		1	1.4648	1	0.81618	1	0.636817	0.691804	1	2.69133
	Average	1	1.38879	1	0.986685	1	0.81284	1.11583	1	3.51613	paired two-tailed Student’s t-test
	SEM		0.05083		0.1253		0.1057	0.2408		0.5538
	P-value		0.0167		0.925		0.2185	0.678		0.0452
	Fig. 3B: Intracellular iron levels in indicated strains.
		wt	Cghog1Δ	wt/CgSUB2	Cgsub2Δ*	Cghog1ΔCgsub2Δ*
		1	1.12753	1.20558	0.947775	0.91858
		1	1.18683	1.21165	0.988301	0.95038
		1	1.12692	1.21278	0.993249	0.69021
		1	1.16429	1.15871	0.9869	0.69828
		1	1.08511	1.29787
		1	1.14634	1.25926
		1	1.14815
		1	1.08303
	Average	1	1.13353	1.22431	0.979056	0.814362
	SEM		0.01278	0.01965	0.01052	0.06967	Compared to wt		paired two-tailed Student’s t-test
	P-value		<0.0001	<0.0001	0.1405	0.0761
	SEM					0.05027	Compared to Cghog1Δ		unpaired two-tailed Student’s t-test
	P-value					<0.0001
	Fig. 3C: A representative Western blot showing CgHog1 phosphorylation (Hog1-P) in CgHog1 variants-expressing Cghog1Δ that was grown in YNB medium lacking or containing 1 mM ferric chloride for 2 h.
		CgHog1 level								Phosphorylated-CgHog1 level
		Cghog1Δ+CgHOG1		Cghog1Δ+CgHOG1K52A		Cghog1Δ+CgHOG1T174A/Y176F				Cghog1Δ+CgHOG1		Cghog1Δ+CgHOG1K52A
		RI	HI	RI	HI	RI	HI			RI	HI	RI	HI
		1	0.805658	1.92059	1.28025	0.692741	0.541103			1	11.7443	2.22539	1.95149
		1	0.715325	1.56146	1.46597	0.863019	0.526603			1	12.0612	1.91877	2.69198
		1	0.958801	2.17436	1.54986	0.830798	0.504165			1	16.0713	2.30081	1.66351
	Average	1	0.826595	1.88547	1.43203	0.795519	0.523957	paired two-tailed Student’s t-test	Average	1	13.2923	2.14832	2.10233	paired two-tailed Student’s t-test
	SEM		0.07106	0.1778	0.07966	0.05222	0.01074		SEM		1.393	0.1168	0.3063
	P-value		0.1348	0.038	0.0324	0.0595	0.0005		P-value		0.0126	0.0102	0.0693
	Fig. 3E: A representative autoradiograph showing recombinant CgSub2 (rCgSub2) phosphorylation.
		wt	wt _HI
		1	1.57037
		1	1.61602
	Average	1	1.5932
	SD		0.03228	paired two-tailed Student’s t-test
	P-value		0.0245

## Sheet: Fig 4
	Fig. 4A: Adherence analysis of indicated S35‐labelled Cg cells to A-498 kidney epithelial cells.
		wt	Cghog1Δ	Cgsub2Δ*	Cghog1ΔCgsub2Δ*	wt/CgSUB2	Cghog1Δ/CgSUB2	epa1Δ
		33.4568	55.3905	17.7435	25.6745	48.3039	52.447	23.4987
		26.4934	56.8775	16.9187	15.311	53.2191	49.5889	17.4513
		35.2786	50.6569	10.1579	17.15	62.7542	59.3215	19.0615
	Average	31.7429	54.3083	14.9401	19.3785	54.759	53.7858	20.0038
	SEM		3.269	3.597	4.166	5.016	3.938	3.23	Compared to wt		paired two-tailed Student’s t-test
	P-value		0.0023	0.0095	0.0412	0.0101	0.005	0.0221
	SEM				3.703				Compared to Cghog1Δ		unpaired two-tailed Student’s t-test
	P-value				0.0007
	Fig. 4B: qRT-PCR-based measurement of EPA1 and CgSUB2 transcript levels.
		Cgsub2Δ*		wt/CgSUB2
		EPA1	CgSUB2	EPA1	CgSUB2
		-1.6959	-8.97093	2.23996	10.7751
		-1.43944	-9.33659	2.02248	12.0188
		-1.97904	-7.38336	2.26827	8.25398
	Average	-1.70479	-8.56363	2.1769	10.3493
	SEM	0.1558	0.5995	0.07764	1.107	Compared to wt		paired two-tailed Student’s t-test
	P-value	0.0033	0.0039	0.0043	0.0137
	Fig. 4C: C. Anti-CgSub2 antibody-based chromatin immunoprecipitation (ChIP) analysis showing CgSub2 enrichment on EPA1 promoter.
		Cgsub2Δ*	wt	wt _HI	Cghog1Δ
		0.044158	0.11694	4.94594	0.452857
		0.056154	0.176077	4.29304	0.573597
		0.088271		3.02062
	Average	0.062861	0.146509	4.08653	0.513227
	SD		0.0418162	0.979129	0.0853761
	P-value		0.0574	0.0021	0.0026	Compared to Cgsub2Δ*		unpaired two-tailed Student’s t-test
	P-value			0.0125	0.032	Compared to wt		unpaired two-tailed Student’s t-test

## Sheet: Fig 5
	Fig. 5B: Cghtz1Δ survival analysis in systemic candidiasis model.
		Kidneys			Liver			Spleen			Brain			Mann-Whitney U-test
		wt	Cghtz1Δ	Cghtz1Δ+CgHTZ1	wt	Cghtz1Δ	Cghtz1Δ+CgHTZ1	wt	Cghtz1Δ	Cghtz1Δ+CgHTZ1	wt	Cghtz1Δ	Cghtz1Δ+CgHTZ1
	Geo Mean	62661.7	6488.67	37137.1	361039	41925.4	161712	282747	56728.1	109029	98711.7	60881.2	197335
	P-value		0.0003	0.1893		0.0022	0.0721		0.0238	0.0571		0.0306	0.0721
	Fig. 5C: A representative Western blot showing CgSub2-CgHtz1 interaction.
		IP		Htz1_Input		GFP_Input
		wt/CgSUB2&CgHTZ1	Cghog1Δ/CgSUB2&CgHTZ1	wt/CgSUB2&CgHTZ1	Cghog1Δ/CgSUB2&CgHTZ1	wt/CgSUB2&V	Cghog1Δ/CgSUB2&V
		1	1.60027	1	0.865348	1	0.979021
		1	1.52973	1	1.64272	1	1.51714
		1	1.2734	1	0.871152	1	0.88864
	Average	1	1.4678	1	1.12641	1	1.12827
	SEM		0.09931		0.2582		0.1962	paired two-tailed Student’s t-test
	P-value		0.0422		0.6728		0.5804
	Fig. 5D: A representative Western blot showing diminished CgSub2-CgHtz1 interaction under high-iron conditions.
		IP		Htz1_Input
		wt/CgSUB2	wt/CgSUB2_HI	wt/GFP-SFB	wt/CgSUB2	wt/CgSUB2_HI
		1	0.387231	0.903841	1	0.605531
		1	0.378058	0.763089	1	0.78608
		1	0.258118	0.808671	1	0.744806
	Average	1	0.341136	0.8252	1	0.712139
	SEM		0.04159	0.04146		0.05462	paired two-tailed Student’s t-test
	P-value		0.004	0.0519		0.0342
	Fig. 5E: Cg adherence analysis to A-498 cells.
		wt	Cghog1Δ	Cghtz1Δ	Cghog1Δhtz1Δ	Cghtz1Δ+CgHTZ1	wt/CgHTZ1
		30.1669	58.5534	15.6154	14.1255	35.3697	28.429
		27.0826	51.6673	10.8712	14.7415	38.1842	23.4287
		34.892	64.0733	8.33556	8.62476	26.0345	29.9695
	Average	30.7138	58.098	11.6074	12.4972	33.1961	27.2757
	SEM		4.247	3.116	2.99	4.317	3.009	Compared to wt		unpaired two-tailed Student’s t-test
	P-value		0.003	0.0036	0.0037	0.5961	0.317
	SEM				4.081			Compared to Cghog1Δ		unpaired two-tailed Student’s t-test
	P-value				0.0004
	SEM					4.247	2.907	Compared to Cghtz1Δ		unpaired two-tailed Student’s t-test
	P-value					0.0071	0.0057
	Fig. 5F: ChIP analysis showing CgSub2 occupancy on EPA1 promoter in Cghtz1Δ cells.
		wt		Cghtz1Δ
		IgG	CgSub2
		0.008863	0.083908	0.047229
		0.003211	0.10475	0.046289
	Average	0.006037	0.094329	0.046759
	SD	0.00399657	0.0147375	0.00066468
	P-value		0.0146	0.0049	Compared to IgG_wt		unpaired two-tailed Student’s t-test
	P-value			0.0449	Compared to CgSub2_wt
	Fig. 5G: Adherence analysis of CgSUB2-overexpressing cells to A-498.
		wt	wt/CgSUB2	Cghtz1Δ	Cghtz1Δ/CgSUB2	Cghog1ΔCghtz1Δ	Cghog1ΔCghtz1Δ/CgSUB2
		25.7117	51.3354	14.2658	11.1341	11.7815	8.71562
		31.4614	56.8933	10.6857	11.6251	7.56578	7.69788
		27.033	60.8916	10.3672	14.1887	14.8669	8.05506
	Average	28.0687	56.3734	11.7729	12.316	11.4047	8.15619
	SEM		3.271	2.141	1.98	2.739	1.764	Compared to wt		unpaired two-tailed Student’s t-test
	P-value		0.001	0.0016	0.0014	0.0037	0.0004
	SEM				2.928		2.787	Compared to wt/CgSUB2		unpaired two-tailed Student’s t-test
	P-value				0.0001		<0.0001

## Sheet: Fig 6
	Fig. 6A: Surplus-iron-induced Cg adherence analysis.
		wt	wt_HI	Cghtz1Δ	Cghtz1Δ_HI	Cgsub2Δ*	Cgsub2Δ*_HI
		40.2716	67.9532	9.49227	12.654	19.6319	19.7134
		27.8128	48.1621	8.91254	17.0694	12.2396	15.6588
		29.9283	58.9951	9.09595	20.3676	12.3668	12.9442
				7.14086	12.1548	15.921	15.5383
				8.43836	17.4771	14.4925	17.5211
				11.7409	18.7102	23.2815	21.1636
	Average	32.6709	58.3702	9.13681	16.4055	16.3222	17.0899
	SEM		6.896	2.677		3.626		Compared to wt		unpaired two-tailed Student’s t-test
	P-value		0.0204	<0.0001		0.0028
	SEM				4.236		4.155	Compared to wt_HI		unpaired two-tailed Student’s t-test
	P-value				<0.0001		<0.0001
	SEM				1.485			Compared to Cghtz1Δ		unpaired two-tailed Student’s t-test
	P-value				0.0006
	SEM						2.164	Compared to Cgsub2Δ*		unpaired two-tailed Student’s t-test
	P-value						0.7302
	Fig. 6B: qRT-PCR-based EPA1 expression analysis in indicated strains grown in YNB lacking or containing 1 mM and 2 mM ferric chloride.
		wt	wt + 1 mM FeCl3	wt + 2 mM FeCl3	Cgsub2Δ*	Cgsub2Δ*+ 1 mM FeCl3	Cgsub2Δ* + 2 mM FeCl3
		1	9.35177	14.9861	1	2.42292	2.22894
		1	6.4686	8.71623	1	2.183	2.70382
		1	5.2389	9.80329	1	2.58306	2.68759
	Average	1	7.01976	11.1686	1	2.39633	2.54012
	SEM		1.219	1.934				Compared to wt		paired two-tailed Student’s t-test
	P-value		0.0386	0.0343
	SEM					0.1163	0.1557	Compared to Cgsub2Δ*		paired two-tailed Student’s t-test
	P-value					0.0069	0.0101
	SEM					1.224		Compared to wt + 1 mM FeCl3		unpaired two-tailed Student’s t-test
	P-value					0.0195
	SEM						1.941	Compared to wt + 2 mM FeCl3		unpaired two-tailed Student’s t-test
	P-value						0.0113
	Fig. 6C: A representative Western blot illustrating CgSub2-CgH2A interaction.
		IP		H2A_Input
		wt	wt_HI	wt	wt_HI
		1	3.26021	1	0.256523
		1	3.58947	1	0.453911
		1	3.8245	1	0.342709
		1	2.30125	1	0.279599
	Average	1	3.24385	1	0.333185
	SEM		0.3348		0.04417	paired two-tailed Student’s t-test
	P-value		0.0068		0.0006

## Sheet: Fig 7
	Fig. 7C: Adherence analysis of CgSUB2 conditional knockout cells, that were overexpressing CgSub2 or CgSub2 variants, to A-498 cells via CFU-based assay.
		wt	wt_HI	Cgsub2Δ*	Cgsub2Δ*_HI	Cgsub2Δ+CgSUB2	Cgsub2Δ+CgSUB2_HI	Cgsub2Δ+CgSUB2T176A	Cgsub2Δ+CgSUB2T176A_HI	Cgsub2Δ+CgSUB2S200A	Cgsub2Δ+CgSUB2S200A_HI	Cgsub2Δ+CgSUB2T230A	Cgsub2Δ+CgSUB2T230A_HI	Cgsub2Δ+CgSUB2T395A	Cgsub2Δ+CgSUB2T395A_HI
		35.7558	48.4211	15.4	19.3	45.2	70.1149	19.9	68.2	18.8	32.5	22.5352	39.6624	37.3	33.7
		19.4	40.9	5.9	7.1	15.5	47.7	52.8571	78.5714	31.9	27.9	37.5	52.7	15.7	12.6
		32.6	42.4	5.7	10.7	33.7349	54.1667	37.2093	73.9394	27.2	29.5	36.8421	43.6975	12	16.1
		35.5	47.5	9.6	7.7	47.7273	79.4118			42.2535	54.3689	37.4101	44.3965	25.9	10.7
				10	8
	Average	30.814	44.8053	9.32	10.56	35.5406	62.8483	36.6555	73.5703	30.0384	36.0672	33.5718	45.1141	22.725	18.275
	SEM		4.294		2.876		10.32		9.979		7.877		4.587		7.741	Compared to the regular iron grown condition of each stains				unpaired two-tailed Student’s t-test
	P-value		0.0173		0.6777		0.0383		0.0209		0.4731		0.0455		0.5863

## Sheet: S1 Fig
	Fig. S1A: Time-course analysis of wt (YRK20) and Cghog1Δ (YRK964) in YPD and YNB medium.
	Time points (h)	YPD														Time points (h)	YNB
		wt					Cghog1Δ										wt				Cghog1Δ
		Rep-1	Rep-2	Rep-3	Rep-4	Average	Rep-1	Rep-2	Rep-3	Rep-4	Average	SEM	P-value	multiple t-test			Rep-1	Rep-2	Rep-3	Average	Rep-1	Rep-2	Rep-3	Average	SEM	P-value	multiple t-test
	0	0.16	0.15	0.15	0.15	0.1525	0.15	0.14	0.14	0.14	0.1425	0.003536	0.03002			0	0.12	0.11	0.17	0.133333	0.11	0.12	0.1	0.11	0.01944	0.296181
	2	0.28	0.27	0.26	0.24	0.2625	0.3	0.31	0.31	0.28	0.3	0.01109	0.014814			2	0.19	0.17	0.22	0.193333	0.21	0.2	0.19	0.2	0.01563	0.691761
	4	0.96	0.98	0.98	0.92	0.96	1.16	1.14	1.16	1.06	1.13	0.02769	0.000855			4	0.43	0.38	0.43	0.413333	0.36	0.34	0.32	0.34	0.02028	0.022421
	6	3.9	3.9	3.9	3.8	3.875	4.5	4.5	4.5	4.2	4.425	0.07906	0.000438			6	1.06	0.92	1.04	1.00667	0.74	0.7	0.67	0.703333	0.04819	0.003255
	8	12.8	12.4	12.8	12.8	12.7	11.4	11	10.2	11.2	10.95	0.2814	0.000798			8	3.2	2.9	3.35	3.15	1.45	1.4	1.4	1.41667	0.1333	0.000202
	10	17	17	16.5	17.5	17	13	13.5	14.5	14	13.75	0.3819	0.000144			10	7.1	6.8	7.4	7.1	2.3	2.6	3	2.63333	0.2667	7.4e-05
	12	17.5	17	17.5	17.5	17.375	14.5	13.5	13.5	14.5	14	0.3146	3.9e-05			12	10.6	10.4	11.2	10.7333	2.8	3.2	3.2	3.06667	0.2749	1e-05
	24	24	19.5	19.5	18	20.25	15.5	15.5	15	16	15.5	1.315	0.011201			24	15	16.5	16	15.8333	5	5	5.5	5.16667	0.4714	2.3e-05
	48	23.5	20.5	20	19.5	20.875	16	15.5	16	15.5	15.75	0.91	0.001341			36	14	15	14	14.3333	5.5	5	6	5.5	0.441	3.7e-05
																48	13.5	13	13.5	13.3333	5	5	5	5	0.1667	<0.000001
Fig. S1B: CgHog1 is required for Cg survival in the gastrointestinal candidiasis model.
	Stomach													Mann-Whitney U-test
	Day 1			Day 4			P-value
	wt	Cghog1Δ (1X)	Cghog1Δ (3X)	wt	Cghog1Δ (1X)	Cghog1Δ (3X)	B & C	B & D	E & F	E & G	B & E	C & F	D & G
Geo Mean	210935	23800.3	35501.3	566541	6628.39	3357.14	0.001	0.0025	0.0016	<0.0001	0.1949	0.1135	0.0012
	Ileum
	Day 1			Day 4			P-value
	wt	Cghog1Δ (1X)	Cghog1Δ (3X)	wt	Cghog1Δ (1X)	Cghog1Δ (3X)	B & C	B & D	E & F	E & G	B & E	C & F	D & G
Geo Mean	69288	50610.2	51132.9	17817.3	1324.59	866.138	0.2991	0.2319	0.0021	0.0002	0.0379	<0.0001	<0.0001
	Caecum
	Day 1			Day 4			P-value
	wt	Cghog1Δ (1X)	Cghog1Δ (3X)	wt	Cghog1Δ (1X)	Cghog1Δ (3X)	B & C	B & D	E & F	E & G	B & E	C & F	D & G
Geo Mean	666275	1.559e+06	2.18574e+06	184356	3059.56	3305.9	0.036	0.0404	0.0006	0.0006	0.1049	<0.0001	<0.0001
	Colon
	Day 1			Day 4			P-value
	wt	Cghog1Δ (1X)	Cghog1Δ (3X)	wt	Cghog1Δ (1X)	Cghog1Δ (3X)	B & C	B & D	E & F	E & G	B & E	C & F	D & G
Geo Mean	217782	248325	156574	43193.7	1040.38	1495.25	>0.9999	0.9626	0.0003	0.001	0.1049	<0.0001	0.0005

## Sheet: S3 Fig
	Fig. S3E: Time-course analysis of Cgsub2Δ* (YRK3294) in YNB medium containing 2 mM methionine (Met) and 2 mM cysteine (Cys).
		YNB					YNB + Met & Cys
	Time points (h)	Rep-1	Rep-2	Rep-3	Rep-4	Average	Rep-1	Rep-2	Rep-3	Rep-4	Average	SEM	P-value	multiple t-test
	0	0.22	0.23	0.25	0.23	0.2325	0.2	0.21	0.25	0.24	0.225	0.01346	0.59762
	2	0.32	0.33	0.41	0.4	0.365	0.25	0.26	0.34	0.33	0.295	0.03291	0.0775565
	4	0.65	0.67	0.85	0.8	0.7425	0.38	0.39	0.53	0.55	0.4625	0.06643	0.00559102
	6	1.56	1.62	1.9	1.82	1.725	0.68	0.7	0.98	1.02	0.845	0.1208	0.00034023
	8	3.7	3.8	4.3	4.1	3.975	1.15	1.3	1.85	1.9	1.55	0.235	4.8365e-05
	10	6.6	6.7	6.8	6.6	6.675	1.9	2.8	2.7	2.5	2.475	0.2072	9.35754e-07
	12	10.4	11	10.2	10.2	10.45	3.2	3.4	4	4	3.65	0.2799	3.19565e-07
	16	16	16.5	14	14	15.125	5	5.6	5.8	5.4	5.45	0.6793	7.49121e-06
	24	17	16.5	15	13.5	15.5	5.8	6	4.2	5.4	5.35	0.8874	2.67984e-05
	48	16.5	16	14.5	13.5	15.125	5.8	5.8	4.2	5.4	5.3	0.7857	1.59896e-05
	Fig. S3G: Intracellular iron levels in indicated strains.
		wt_YNB	wt_YNB+Met & Cys	Cghog1Δ_YNB	Cghog1Δ_YNB+Met & Cys
		1	1.0625	1.17301	1.29048
		1	0.968522	1.10435	1.09857
		1	0.991967	1.23799	1.17885
	Average	1	1.00766	1.17178	1.1893
	SEM			0.03859		Compared to wt_YNB		paired two-tailed Student’s t-test
	P-value			0.0469
	SEM				0.0624	Compared to wt_YNB+Met & Cys		unpaired two-tailed Student’s t-test
	P-value				0.0436

## Sheet: S4 Fig
	Fig. S4D: Adherence analysis of indicated S35‐labelled Cg cells to A-498 kidney epithelial cells.
		wt	Cghog1Δ	Cghog1Δepa1Δ
		33.9527	60.9375	24.7706
		32.8152	57.094	19.7674
	Average	33.3839	59.0158	22.269
	SD	0.804334	2.71775	3.5378
	P-value		0.0061	0.0494	Compared to wt		unpaired two-tailed Student’s t-test
	P-value			0.0073	Compared to Cghog1Δ		unpaired two-tailed Student’s t-test
	Fig. S4E: Adherence analysis of indicated Cg strains to A-498 cells via CFU-based assay.
		wt_YNB	wt_YNB+Met & Cys	Cgsub2Δ*_YNB	Cgsub2Δ*_YNB+Met & Cys
		23.6364	24.7312	23.4483	5.22876
		25.5102	27.3684	26.9231	8.69565
		27.0161	25.7778	28.2609	6.25
	Average	25.3876	25.9591	26.2107	6.7248
	SEM				1.419	Compared to wt_YNB		unpaired two-tailed Student’s t-test
	P-value				0.0002
	SEM				1.765	Compared to Cgsub2Δ*_YNB		unpaired two-tailed Student’s t-test
	P-value				0.0004
	Fig. S4F: Adherence analysis of indicated S35‐labelled Cg cells to AGS stomach epithelial cells.
		wt	Cgsub2Δ*	wt/CgSUB2	Cghog1Δ
		37.7145	29.2267	56.6426	68.0243
		38.8832	18.1258	54.6538	62.904
			16.7588
	Average	38.2988	21.3704	55.6482	65.4642
	SD	0.826389	6.83798	1.40629	3.62066
	P-value		0.0454	0.0044	0.0092	Compared to wt	unpaired two-tailed Student’s t-test

## Sheet: S5 Fig
Fig. S5: CgSub2 is required for Cg survival in the gastrointestinal candidiasis model.
	Stomach													Mann-Whitney U-test
	Day 1			Day 4			P-value
	wt	wt/CgSUB2	Cgsub2Δ*	wt	wt/CgSUB2	Cgsub2Δ*	B & C	B & D	E & F	E & G	B & E	C & F	D & G
Geo Mean	90201.5	93583.2	2551.3	436185	5608.12	1849.08	0.4698	0.0046	0.0002	0.0005	0.014	0.0041	0.6842
	Ileum
	Day 1			Day 4			P-value
	wt	wt/CgSUB2	Cgsub2Δ*	wt	wt/CgSUB2	Cgsub2Δ*	B & C	B & D	E & F	E & G	B & E	C & F	D & G
Geo Mean	21077.8	24432.4	2730.44	51137.9	2922.64	1407.75	0.7304	<0.0001	0.0002	<0.0001	0.1388	0.0003	0.393
	Caecum
	Day 1			Day 4			P-value
	wt	wt/CgSUB2	Cgsub2Δ*	wt	wt/CgSUB2	Cgsub2Δ*	B & C	B & D	E & F	E & G	B & E	C & F	D & G
Geo Mean	262565	934266	35282.7	400024	3918.31	2167.14	0.0188	0.035	<0.0001	<0.0001	0.2654	<0.0001	0.0089
	Colon
	Day 1			Day 4			P-value
	wt	wt/CgSUB2	Cgsub2Δ*	wt	wt/CgSUB2	Cgsub2Δ*	B & C	B & D	E & F	E & G	B & E	C & F	D & G
Geo Mean	61577.5	40969.2	15611.8	109985	4075.43	1819.77	0.4363	0.035	0.0003	<0.0001	0.1996	0.0014	0.0021

[truncated: 3 more sheets: S7 Fig, S8 Fig , S9 Fig ]
